# Supplementary material for: Pan‐Arctic Peatlands Have Expanded During Recent Warming
Source: Glob Chang Biol. 2026 Feb 13;32(2):e70684. doi: 10.1111/gcb.70684 (PMC12902909; doi:10.1111/gcb.70684)
Supplement: Supplementary file 1 — Dataset S1: [file GCB-32-e70684-s003.xlsx]

## Sheet: ReadME
	Transect	Region	Site	Core	Latitude (deg_N)	Longitude (deg_E)	Peat depth (cm)	Total core depth	Distance from peatland edge (m)	Position on transect
1	Angela's paradise T1	Bylot	Angelas paradise	APM0	73.1303	-80.023	5	13	25	1
2	Angela's paradise T1	Bylot	Angelas paradise	APM1	73.1303	-80.0231	17	26	20	2
3	Angela's paradise T1	Bylot	Angelas paradise	APM2	73.1303	-80.0233	13	24	15	3
4	Angela's paradise T1	Bylot	Angelas paradise	APM3	73.1304	-80.0233	8	13	10	4
5	Angela's paradise T1	Bylot	Angelas paradise	APM5	73.1305	-80.0236	8	11	0	6
6	Karlebotn T1	Lapland	Karlebotn	KBM1	70.1188	28.4835	3	4	0	1
7	Karlebotn T2	Lapland	Karlebotn	KBM10	70.1193	28.4837	9	11	10	2
8	Karlebotn T2	Lapland	Karlebotn	KBM11	70.1193	28.4835	5	9	15	3
9	Karlebotn T2	Lapland	Karlebotn	KBM13	70.1193	28.4833	22	25	25	4
10	Karlebotn T2	Lapland	Karlebotn	KBM15	70.1193	28.4831	24	25	30	5
11	Karlebotn T1	Lapland	Karlebotn	KBM2	70.1187	28.4833	9	11	10	2
12	Karlebotn T1	Lapland	Karlebotn	KBM3	70.1187	28.4832	11	11	15	3
13	Karlebotn T1	Lapland	Karlebotn	KBM5	70.1187	28.483	13	15	21	4
14	Karlebotn T1	Lapland	Karlebotn	KBM7	70.1188	28.4828	12	14	27	5
15	Karlebotn T2	Lapland	Karlebotn	KBM9	70.1193	28.484	13	14	0	1
16	Kevo T1	Lapland	Kevo	KVM1	69.8066	27.1973	8	10	0	1
17	Kevo T2	Lapland	Kevo	KVM10	69.8071	27.1981	6	8	0	1
18	Kevo T2	Lapland	Kevo	KVM11	69.8072	27.1979	15	24	10	2
19	Kevo T2	Lapland	Kevo	KVM12	69.8072	27.1976	12	12	21	3
20	Kevo T2	Lapland	Kevo	KVM13	69.8072	27.1973	14	14	30.2	4
21	Kevo T2	Lapland	Kevo	KVM14	69.8073	27.1971	30	30	41	5
22	Kevo T1	Lapland	Kevo	KVM3	69.8066	27.1971	15	18	13	2
23	Kevo T1	Lapland	Kevo	KVM5	69.8067	27.1968	8	9	27.2	3
24	Kevo T1	Lapland	Kevo	KVM7	69.8068	27.1965	30	30	40	4
25	Kevo T1	Lapland	Kevo	KVM9	69.8068	27.1964	28	28	47	5
26	Suossjavri T1	Lapland	Suossjavri	SJM2	69.3878	24.2414	13	13	10	1
27	Suossjavri T2	Lapland	Suossjavri	SJM10	69.387	24.2411	5	6	0	1
28	Suossjavri T2	Lapland	Suossjavri	SJM11	69.387	24.2416	10	11	19.3	2
29	Suossjavri T2	Lapland	Suossjavri	SJM12	69.387	24.2421	16	15	35.7	3
30	Suossjavri T2	Lapland	Suossjavri	SJM13	69.3869	24.2425	20	20	51.3	4
31	Suossjavri T2	Lapland	Suossjavri	SJM15	69.3869	24.2429	22	22	70	5
32	Suossjavri T1	Lapland	Suossjavri	SJM3	69.3878	24.2416	9	10	20	2
33	Suossjavri T1	Lapland	Suossjavri	SJM5	69.3877	24.2419	15	17	33	3
34	Suossjavri T1	Lapland	Suossjavri	SJM7	69.3876	24.2422	13	16	45.9	4
35	Suossjavri T1	Lapland	Suossjavri	SJM9	69.3876	24.2426	22	24	63	5
36	Pond Inlet East T1	Pond Inlet	Pond Inlet East	PIEM0	72.6942	-77.8646	6	7	0	1
37	Pond Inlet East T1	Pond Inlet	Pond Inlet East	PIEM1	72.6942	-77.8647	15	16	3	2
38	Pond Inlet East T1	Pond Inlet	Pond Inlet East	PIEM2	72.6942	-77.8647	8	9	6	3
39	Pond Inlet East T1	Pond Inlet	Pond Inlet East	PIEM3	72.6942	-77.8648	18	19	9	4
40	Pond Inlet East T1	Pond Inlet	Pond Inlet East	PIEM4	72.6943	-77.8649	17	17	12	5
41	Salmon River T1	Pond Inlet	Salmon River	SRC	72.6555	-78.0618	23	29	21	7
42	Salmon River T1	Pond Inlet	Salmon River	SRM5	72.6555	-78.0616	11	16	9	8
43	Salmon River T1	Pond Inlet	Salmon River	SRM6	72.6555	-78.0616	6	11	7.5	9
44	Salmon River T1	Pond Inlet	Salmon River	SRM7	72.6556	-78.0616	8	11	6	10
45	Salmon River T1	Pond Inlet	Salmon River	SRM8	72.6556	-78.0615	16	16	3	11
46	Salmon River T1	Pond Inlet	Salmon River	SRM9	72.6556	-78.0614	1	3	0	12
47	Iqalutuut Valley T1	Salluit	Iqalutuut Valley	IQM0	62.1657	-75.9149	0	4	0	1
48	Iqalutuut Valley T1	Salluit	Iqalutuut Valley	IQM1	62.1657	-75.915	8	13	7.5	2
49	Iqalutuut Valley T1	Salluit	Iqalutuut Valley	IQM3	62.1657	-75.9148	7	14	20	4
50	Iqalutuut Valley T1	Salluit	Iqalutuut Valley	IQM5	62.1656	-75.9146	9	15	30	6
51	Iqalutuut Valley T1	Salluit	Iqalutuut Valley	IQM7	62.1656	-75.9143	8	30	44.5	8
52	Kissuujaaluk Low T2	Salluit	Kissuujaaluk Low	KLM0	62.1232	-75.7695	9	14	5	2
53	Kissuujaaluk Low T2	Salluit	Kissuujaaluk Low	KLM1	62.1232	-75.7694	15	23	10	3
54	Kissuujaaluk Low T2	Salluit	Kissuujaaluk Low	KLM-1	62.1232	-75.7696	8	13	0	1
55	Kissuujaaluk Low T2	Salluit	Kissuujaaluk Low	KLM2	62.1232	-75.7693	12	20	15	4
56	Kissuujaaluk Low T2	Salluit	Kissuujaaluk Low	KLM3	62.1232	-75.7692	20	31	20	5
57	Peat Qilaliariak T1	Salluit	Peat Qilaliariak	PQM0	62.1574	-75.6073	3	6	0	1
58	Peat Qilaliariak T1	Salluit	Peat Qilaliariak	PQM3	62.1574	-75.6072	9	26	9	4
59	Peat Qilaliariak T1	Salluit	Peat Qilaliariak	PQM5	62.1574	-75.607	8	16	19	6
60	Peat Qilaliariak T1	Salluit	Peat Qilaliariak	PQM6	62.1574	-75.6069	8	17	26	7
61	Peat Qilaliariak T1	Salluit	Peat Qilaliariak	PQM7	62.1574	-75.6068	15	15	31.2	8
62	Peat Qilaliariak T1	Salluit	Peat Qilaliariak	PQM8	62.1575	-75.6067	NA	9	3	9
63	Blomstrand T1	Svalbard	Blomstand	BSM1	78.986	11.9825	11	11	22	1
64	Blomstrand T1	Svalbard	Blomstand	BSM10	78.9858	11.9822	7	7	4	6
65	Blomstrand T2	Svalbard	Blomstand	BSM16	78.988	11.9826	26	26	7	1
66	Blomstrand T2	Svalbard	Blomstand	BSM18	78.9881	11.9827	15	15	4	2
67	Blomstrand T2	Svalbard	Blomstand	BSM20	78.9881	11.9827	7	7	2	3
68	Blomstrand T2	Svalbard	Blomstand	BSM22	78.9881	11.9828	6	6	0	4
69	Blomstrand T1	Svalbard	Blomstand	BSM3	78.9859	11.9824	12	12	20	2
70	Blomstrand T1	Svalbard	Blomstand	BSM5	78.9859	11.9824	8	8	18	3
71	Blomstrand T1	Svalbard	Blomstand	BSM6	78.9859	11.9824	3	7	16	4
72	Blomstrand T1	Svalbard	Blomstand	BSM8	78.9858	11.9824	4	7	12	5
73	Colesdalen T1	Svalbard	Colesdalen	CDM1	78.0906	14.9841	14	17	40	1
74	Colesdalen T2	Svalbard	Colesdalen	CDM11	78.0942	14.9286	7	12	2	1
75	Colesdalen T2	Svalbard	Colesdalen	CDM13	78.0942	14.9284	10	18	10	2
76	Colesdalen T2	Svalbard	Colesdalen	CDM15	78.0943	14.9283	13	15	18	3
77	Colesdalen T2	Svalbard	Colesdalen	CDM17	78.0943	14.928	4	6	26	4
78	Colesdalen T1	Svalbard	Colesdalen	CDM3	78.0906	14.9838	8	15	34	2
79	Colesdalen T1	Svalbard	Colesdalen	CDM5	78.0906	14.9837	11	17	28.3	3
80	Colesdalen T1	Svalbard	Colesdalen	CDM7	78.0905	14.9835	10	11	20.4	4
81	Colesdalen T1	Svalbard	Colesdalen	CDM9	78.0905	14.9833	6	8	12	5
82	Stuphallet T1	Svalbard	Stuphallet	SHM1	78.9587	11.6833	2	2	0	1
83	Stuphallet T1	Svalbard	Stuphallet	SHM10	78.9591	11.684	7	7	52	10
84	Stuphallet T1	Svalbard	Stuphallet	SHM11	78.9592	11.6841	2	6	57	11
85	Stuphallet T1	Svalbard	Stuphallet	SHM2	78.9587	11.6833	2	2	3	2
86	Stuphallet T1	Svalbard	Stuphallet	SHM3	78.9588	11.6833	4	4	6	3
87	Stuphallet T1	Svalbard	Stuphallet	SHM4	78.9588	11.6834	6	8	9	4
88	Stuphallet T1	Svalbard	Stuphallet	SHM5	78.9589	11.6835	10	10	19	5
89	Stuphallet T1	Svalbard	Stuphallet	SHM6	78.959	11.6837	13	12	29	6
90	Stuphallet T1	Svalbard	Stuphallet	SHM7	78.959	11.6838	9	9	39	7
91	Stuphallet T1	Svalbard	Stuphallet	SHM8	78.9591	11.6839	8	10	44	8
92	Stuphallet T1	Svalbard	Stuphallet	SHM9	78.9591	11.6839	9	9	47	9

## Sheet: Angela's paradise T1
	Transect	Core	Depth (cm)	N (%)	C (%)	Moisture (%)	Bulk density (g cm-3)	210Pb (Bq kg-1)	210Pb (S.D.)	Median model age (cal. yr BP)	Sample C (kg m-2)
1	Angela's paradise T1	APM0	0.5	1.544	36.507	74.0927	0.0837	173.05	5.24	-70.4	0.305564
2	Angela's paradise T1	APM0	1.5	0.734	17.389	57.4681	0.14665	79.7	3.36	-66.7	0.25501
3	Angela's paradise T1	APM0	2.5	0.542	17.874	56.0826	0.277975	87.13	2.88	-61.3	0.496853
4	Angela's paradise T1	APM0	3.5	0.838	23.166	69.638	0.175075	72.01	2.54	-55.2	0.405579
5	Angela's paradise T1	APM0	4.5	0.817	22.033	65.0783	0.1561	68.45	2.59	-50.6	0.343935
6	Angela's paradise T1	APM0	5.5	0.634	13.751	61.5257	0.219525	57.54	2.32	NA	NA
7	Angela's paradise T1	APM0	6.5	0.595	10.688	55.9489	0.27685	26.59	1.32	NA	NA
8	Angela's paradise T1	APM0	7.5	0.627	13.094	58.9556	0.18745	46.83	1.96	NA	NA
9	Angela's paradise T1	APM0	8.5	0.436	7.745	47.9645	0.3809	23.98	1.18	NA	NA
10	Angela's paradise T1	APM0	9.5	0.698	9.27	49.1827	0.50205	16.21	0.76	NA	NA
11	Angela's paradise T1	APM0	10.5	0.516	7.948	54.8326	0.2506	45.48	1.66	NA	NA
12	Angela's paradise T1	APM0	11.5	0.426	7.503	47.0251	0.506175	15.12	0.72	NA	NA
13	Angela's paradise T1	APM0	12.5	0.453	7.041	45.683	0.7738	18.3	0.89	NA	NA
14	Angela's paradise T1	APM1	0.5	1.89194	41.8507	78.8831	0.0415	82.09	5.67	-71.7	0.17368
15	Angela's paradise T1	APM1	1.5	2.05224	41.2937	81.1876	0.0636	101.25	7.68	-69.7	0.262628
16	Angela's paradise T1	APM1	2.5	1.45262	34.5287	80.7742	0.071275	113.81	3.97	-66.3	0.246103
17	Angela's paradise T1	APM1	3.5	1.40783	32.289	79.1245	0.059375	106.95	5.77	-62.5	0.191716
18	Angela's paradise T1	APM1	4.5	1.13058	27.9012	78.0331	0.062375	98.27	3.91	-58.7	0.174033
19	Angela's paradise T1	APM1	5.5	0.768131	22.7839	59.7807	0.156775	63.18	4.66	-53.8	0.357194
20	Angela's paradise T1	APM1	6.5	0.513408	14.5622	66.9925	0.1334	68.44	4.72	-47.4	0.19426
21	Angela's paradise T1	APM1	7.5	0.614441	18.4379	61.674	0.13645	63.66	4.2	-39.6	0.251586
22	Angela's paradise T1	APM1	8.5	0.576598	19.6711	69.2403	0.1243	56.64	2.83	-30.5	0.244512
23	Angela's paradise T1	APM1	9.5	0.394126	22.6533	68.2696	0.15605	47.26	4.49	-20.3	0.353505
24	Angela's paradise T1	APM1	10.5	0.271151	13.5234	57.7665	0.3137	48.88	3.15	-10.4	0.424229
25	Angela's paradise T1	APM1	11.5	1.707	15.473	88.3035	0.0929213	31.89	1.84	-1.7	0.143777
26	Angela's paradise T1	APM1	12.5	0.570336	17.3854	93.3874	0.0521515	44.5	4.03	7.1	0.0906675
27	Angela's paradise T1	APM1	13.5	0.858525	31.2155	93.7684	0.0523311	31.39	2.67	16.1	0.163354
28	Angela's paradise T1	APM1	14.5	0.68847	30.7845	87.584	0.111387	25.77	2.04	28.2	0.342899
29	Angela's paradise T1	APM1	15.5	0.36486	15.1687	82.8958	0.180923	21.51	1.39	49	0.274437
30	Angela's paradise T1	APM1	16.5	0.756031	22.8175	71.1924	0.279404	11.45	1.05	69.8	0.63753
31	Angela's paradise T1	APM1	17.5	0.308806	10.0746	52.6101	0.592897	9.99	0.87	NA	NA
32	Angela's paradise T1	APM1	18.5	0.312803	6.94507	61.6049	0.461293	12.65	1	NA	NA
33	Angela's paradise T1	APM1	19.5	0.318043	7.68941	55.3816	0.510658	11.64	1.02	NA	NA
34	Angela's paradise T1	APM1	20.5	0.389464	8.75385	55.5165	0.511809	11.75	0.98	NA	NA
35	Angela's paradise T1	APM1	21.5	0.288	5.481	62.6727	0.410376	12.62	1.07	NA	NA
36	Angela's paradise T1	APM1	22.5	0.322903	8.52031	49.2682	0.587869	9.02	0.8	NA	NA
37	Angela's paradise T1	APM1	23.5	0.194642	3.53502	53.6481	0.544349	10.82	0.8	NA	NA
38	Angela's paradise T1	APM1	24.5	0.162295	2.79627	60.5251	0.413429	9.77	0.82	NA	NA
39	Angela's paradise T1	APM1	25.5	0.281658	5.67394	58.3488	0.419765	11.1503	1.15234	NA	NA
40	Angela's paradise T1	APM2	0.5	1.117	43.994	77.0654	0.0871	117.47	4.41	-71.2	0.383188
41	Angela's paradise T1	APM2	1.5	0.947	37.068	78.0288	0.0846	112.7	3.6	-68.8	0.313595
42	Angela's paradise T1	APM2	2.5	0.788	40.512	77.8148	0.088225	98.36	4.05	-66.3	0.357417
43	Angela's paradise T1	APM2	3.5	0.648	30.053	72.4823	0.0983	120.76	4.8	-63.3	0.295421
44	Angela's paradise T1	APM2	4.5	0.821	35.167	76.2565	0.0946	103.99	3.61	-59.8	0.33268
45	Angela's paradise T1	APM2	5.5	0.527	20.648	67.3213	0.197175	79.24	2.68	-55.4	0.407127
46	Angela's paradise T1	APM2	6.5	0.715	23.455	69.3187	0.2307	69.65	2.64	-49.4	0.541107
47	Angela's paradise T1	APM2	7.5	0.895	20.969	71.5927	0.125475	79.75	2.42	-43.4	0.263109
48	Angela's paradise T1	APM2	8.5	0.64	23.272	65.5596	0.17655	67.95	2.13	-37	0.410867
49	Angela's paradise T1	APM2	9.5	0.486	14.425	62.7294	0.189875	62.25	1.82	-28.8	0.273895
50	Angela's paradise T1	APM2	10.5	0.539	15.284	63.4556	0.357075	57.85	1.86	-20	0.545753
51	Angela's paradise T1	APM2	11.5	0.361	10.406	83.8856	0.14675	36.01	1.64	-13.2	0.152708
52	Angela's paradise T1	APM2	12.5	0.953	25.358	89.0759	0.0973733	46.52	1.99	-7.7	0.246919
53	Angela's paradise T1	APM2	13.5	0.505	11.203	75.7084	0.23034	20.67	0.85	NA	NA
54	Angela's paradise T1	APM2	14.5	0.472	9.596	61.9266	0.393886	16.2	0.79	NA	NA
55	Angela's paradise T1	APM2	15.5	0.419	7.937	54.3181	0.546042	15.79	0.89	NA	NA
56	Angela's paradise T1	APM2	16.5	0.371	9.231	74.3906	0.264021	22.81	0.94	NA	NA
57	Angela's paradise T1	APM2	17.5	0.461	8.544	74.1456	0.25309	19.23	0.83	NA	NA
58	Angela's paradise T1	APM2	18.5	0.456	11.089	77.1217	0.253214	16	0.8	NA	NA
59	Angela's paradise T1	APM2	19.5	0.313	5.188	41.7319	0.843346	13.16	0.65	NA	NA
60	Angela's paradise T1	APM2	20.5	0.188	3.117	42.199	0.593211	15.03	0.69	NA	NA
61	Angela's paradise T1	APM2	21.5	0.417	6.354	70.8796	0.352298	17.62	0.81	NA	NA
62	Angela's paradise T1	APM2	22.5	0.296	4.604	43.6928	0.839208	19.5	0.71	NA	NA
63	Angela's paradise T1	APM2	23.5	0.355	7.197	51.8595	0.662201	12.5	0.85	NA	NA
64	Angela's paradise T1	APM3	0.5	1.446	44.068	77.5652	0.065975	86.56	8.55	-71.3	0.290739
65	Angela's paradise T1	APM3	1.5	0.628	36.926	75.6173	0.068625	97.8	8.59	-68.5	0.253405
66	Angela's paradise T1	APM3	2.5	0.634	27.171	70.2848	0.117375	127.15	6.91	-63.1	0.31892
67	Angela's paradise T1	APM3	3.5	0.476	23.943	67.3791	0.1801	71.92	3.52	-55.2	0.431213
68	Angela's paradise T1	APM3	4.5	0.655	25.668	68.5485	0.1585	69.8	3.79	-46.7	0.406838
69	Angela's paradise T1	APM3	5.5	0.511	27.814	71.3665	0.1483	56.07	3.49	-38.1	0.412482
70	Angela's paradise T1	APM3	6.5	0.348	23.737	68.1617	0.1567	50.27	3.04	-29	0.371959
71	Angela's paradise T1	APM3	7.5	0.587	26.314	70.2437	0.12395	42.42	2.27	-19.8	0.326162
72	Angela's paradise T1	APM3	8.5	NA	24.62	46.5256	0.933475	13.54	1.23	NA	NA
73	Angela's paradise T1	APM3	9.5	0.411	6.807	40.1669	0.955475	14.81	0.99	NA	NA
74	Angela's paradise T1	APM3	10.5	0.379	7.216	41.4846	1.12095	14.3	0.93	NA	NA
75	Angela's paradise T1	APM3	11.5	0.392	6.911	39.6219	0.915075	13.34	0.91	NA	NA
76	Angela's paradise T1	APM3	12.5	0.638	13.233	53.788	0.490725	11.61	0.84	NA	NA
77	Angela's paradise T1	APM5	0.5	1.477	45.259	79.8655	0.09655	88.6	5.14	-70.5	0.436976
78	Angela's paradise T1	APM5	1.5	0.528	40.98	80.2238	0.047725	98.99	7.61	-67.1	0.195577
79	Angela's paradise T1	APM5	2.5	0.382	37.387	79.2	0.0533	77.88	4.97	-64.7	0.199273
80	Angela's paradise T1	APM5	3.5	0.232	29.181	70.7453	0.114225	53.14	3.41	-62.2	0.33332
81	Angela's paradise T1	APM5	4.5	0.441	31.069	77.4375	0.097075	69.96	4.98	-58.9	0.301602
82	Angela's paradise T1	APM5	5.5	0.48	29.284	86.8404	0.07575	64.05	3.89	-55.3	0.221826
83	Angela's paradise T1	APM5	6.5	0.665	33.055	74.6818	0.107425	67.53	4.37	-51	0.355093
84	Angela's paradise T1	APM5	7.5	0.65	25.162	69.6444	0.1671	60.13	2.97	-44.3	0.420457
85	Angela's paradise T1	APM5	8.5	0.974	19.886	65.1391	0.31835	47.7	2.78	NA	NA
86	Angela's paradise T1	APM5	9.5	0.704	12.322	55.8058	0.469	31.69	2.67	NA	NA
87	Angela's paradise T1	APM5	10.5	0.46	7.583	54.2899	0.69565	19.69	1.56	NA	NA

## Sheet: Karlebotn T1
	Transect	Core	Depth (cm)	N (%)	C (%)	Moisture (%)	Bulk density (g cm-3)	210Pb (Bq kg-1)	210Pb (S.D.)	Median model age (cal. yr BP)	Sample C (kg m-2)
1	Karlebotn T1	KBM1	0.5	1.37962	49.3909	67.9911	0.163302	560.29	16.64	NA	0.806564
2	Karlebotn T1	KBM1	1.5	1.4272	50.8324	69.9291	0.140458	182.31	5.28	NA	0.71398
3	Karlebotn T1	KBM1	2.5	0.647664	32.6272	59.1878	0.333218	35.95	2.44	NA	1.0872
4	Karlebotn T1	KBM1	3.5	0.116476	12.1551	43.1078	0.691267	10.2	1.21	NA	NA
5	Karlebotn T1	KBM2	0.5	0.946012	55.0608	63.9443	0.0285289	320.668	41.9599	-68.5	0.157082
6	Karlebotn T1	KBM2	1.5	0.990107	58.5114	66.6646	0.07116	308.88	9	-65	0.416367
7	Karlebotn T1	KBM2	2.5	1.15194	50.2008	70.3239	0.0729689	439.46	10.64	-57.9	0.36631
8	Karlebotn T1	KBM2	3.5	1.36912	50.3503	75.6858	0.160516	344.42	8.83	-40.3	0.808201
9	Karlebotn T1	KBM2	4.5	2.12415	60.3588	80.4138	0.131284	205.98	25.2729	-12.5	0.792417
10	Karlebotn T1	KBM2	5.5	1.2802	50.16	76.2422	0.141787	76.07	2.49	16.8	0.711202
11	Karlebotn T1	KBM2	6.5	1.31066	52.245	76.5068	0.148084	29.66	1.27	44.7	0.773667
12	Karlebotn T1	KBM2	7.5	1.35141	48.4175	75.2566	0.171458	19.23	1.22	92.6	0.830156
13	Karlebotn T1	KBM2	8.5	1.18684	48.673	62.7695	0.299191	13.66	1.12	160	1.45625
14	Karlebotn T1	KBM2	9.5	0.205367	13.2312	48.8727	0.454124	1.32	0.33	218.2	NA
15	Karlebotn T1	KBM2	10.5	0	3.91662	19.6234	0.902604	5.15	0.44	266.8	NA
16	Karlebotn T1	KBM3	0.5	1.04497	56.0171	67.0562	0.025148	186.6	5.31	-69	0.140872
17	Karlebotn T1	KBM3	1.5	0.717663	52.4764	72.46	0.034512	311.76	9.78	-67.2	0.181106
18	Karlebotn T1	KBM3	2.5	0.585176	46.4774	78.1685	0.038248	390.92	9.56	-64	0.177767
19	Karlebotn T1	KBM3	3.5	0.836768	47.4539	80.5265	0.033228	390.7	11.78	-60.1	0.15768
20	Karlebotn T1	KBM3	4.5	0.701714	46.3472	82.0713	0.03276	378.34	9.88	-56	0.151833
21	Karlebotn T1	KBM3	5.5	0.693437	46.4583	82.3922	0.046572	282.09	6.84	-51.4	0.216366
22	Karlebotn T1	KBM3	6.5	1.13411	50.7246	80.9934	0.091488	246.41	6.81	-43.4	0.464069
23	Karlebotn T1	KBM3	7.5	1.18977	49.4197	80.4794	0.142236	216.29	6.14	-25.6	0.702926
24	Karlebotn T1	KBM3	8.5	1.43615	49.3023	78.8299	0.181576	98.6	3.41	1.1	0.895212
25	Karlebotn T1	KBM3	9.5	1.35001	44.1032	71.517	0.259052	42.24	1.59	28	1.1425
26	Karlebotn T1	KBM3	10.5	1.25125	43.2138	60.7898	0.326348	22.24	1.55	53	1.41027
27	Karlebotn T1	KBM5	0.5	0.982353	38.0125	87.6886	0.0251689	146.03	4.04	-69.2	0.0956732
28	Karlebotn T1	KBM5	1.5	1.12798	35.9343	87.0826	0.0359822	271.68	7.51	-68.4	0.129299
29	Karlebotn T1	KBM5	2.5	1.33192	33.3635	85.9789	0.109591	245.8	5.04	-65.7	0.365634
30	Karlebotn T1	KBM5	3.5	2.41795	40.1914	86.6368	0.127062	245.2	6.46	-61.1	0.510681
31	Karlebotn T1	KBM5	4.5	2.34648	41.1677	86.0984	0.122827	222.37	6.79	-55.8	0.505649
32	Karlebotn T1	KBM5	5.5	1.23544	43.3852	86.8858	0.0955244	265.09	7.2	-50	0.414435
33	Karlebotn T1	KBM5	6.5	1.24824	44.8897	85.0847	0.102742	228.15	5.79	-43.5	0.461206
34	Karlebotn T1	KBM5	7.5	2.31072	46.2143	81.8531	0.151978	169.22	4	-35.4	0.702355
35	Karlebotn T1	KBM5	8.5	2.00851	47.0495	83.1532	0.183911	124.72	3.57	-25.1	0.865293
36	Karlebotn T1	KBM5	9.5	1.7426	46.9642	84.9432	0.160818	149.18	4.4	-10.1	0.755268
37	Karlebotn T1	KBM5	10.5	1.37	41.944	85.3354	0.146142	122.23	4.08	13.2	0.612979
38	Karlebotn T1	KBM5	11.5	1.44069	42.5545	84.1459	0.157284	NA	NA	NA	0.669315
39	Karlebotn T1	KBM5	12.5	0.357969	22.2883	83.4799	0.147911	43.24	1.82	NA	0.329668
40	Karlebotn T1	KBM5	13.5	0.369153	18.2079	54.2789	0.501418	15.23	1.34	NA	NA
41	Karlebotn T1	KBM5	14.5	NA	NA	45.4321	0.50428	9.93	0.65	NA	NA
42	Karlebotn T1	KBM7	0.5	0.825556	41.6419	81.3183	0.0135289	133.17	4.56	-69.2	0.0563369
43	Karlebotn T1	KBM7	1.5	0.666704	41.2892	89.4269	0.0167422	198.89	6.71	-68.2	0.0691273
44	Karlebotn T1	KBM7	2.5	0.85488	42.7865	91.4814	0.0258533	221.99	5.97	-66.3	0.110617
45	Karlebotn T1	KBM7	3.5	0.913744	42.4753	92.4724	0.0244978	229.09	5.77	-63.7	0.104055
46	Karlebotn T1	KBM7	4.5	0.867408	39.5227	93.4145	0.0271916	160.9	3.93	-61.3	0.107468
47	Karlebotn T1	KBM7	5.5	0.80248	33.0198	91.9277	0.0343422	130.09	3.42	-59.2	0.113397
48	Karlebotn T1	KBM7	6.5	0.6887	40.1153	92.2272	0.0290444	100.74	2.74	-57.6	0.116513
49	Karlebotn T1	KBM7	7.5	1.10784	39.3291	91.8176	0.0404089	146.65	4.21	-55.4	0.158924
50	Karlebotn T1	KBM7	8.5	1.37465	39.8162	90.053	0.0605289	NA	NA	-51.1	0.241003
51	Karlebotn T1	KBM7	9.5	1.86298	41.8014	85.17	0.0596311	185.38	5.28	-43.8	0.249266
52	Karlebotn T1	KBM7	10.5	2.17502	42.3934	84.3606	0.0626356	197.94	4.75	-31.5	0.265533
53	Karlebotn T1	KBM7	11.5	2.28866	43.7874	77.4331	0.195187	109.93	3.77	-1.7	0.854671
54	Karlebotn T1	KBM7	12.5	0.895784	28.8249	61.8603	0.439693	71.22	2.23	NA	NA
55	Karlebotn T1	KBM7	13.5	0.386611	14.5122	55.0847	0.481975	40.8	1.63	NA	NA

## Sheet: Karlebotn T2
	Transect	Core	Depth (cm)	N (%)	C (%)	Moisture (%)	Bulk density (g cm-3)	210Pb (Bq kg-1)	210Pb (S.D.)	Median model age (cal. yr BP)	Sample C (kg m-2)
1	Karlebotn T2	KBM10	0.5	0.744428	50.2529	66.1893	0.092084	1837.83	59.49	-54.1	0.462749
2	Karlebotn T2	KBM10	1.5	0.995956	47.0024	69.4545	0.08482	414.48	17.91	-31.9	0.398675
3	Karlebotn T2	KBM10	2.5	1.28971	51.4398	68.5166	0.120376	252.84	7.54	-16.1	0.619212
4	Karlebotn T2	KBM10	3.5	1.1661	50.7154	73.0502	0.115936	164.68	7.55	3.6	0.587974
5	Karlebotn T2	KBM10	4.5	1.26251	52.1313	74.1159	0.119888	101.08	6.76	27.8	0.624992
6	Karlebotn T2	KBM10	5.5	1.13654	49.448	74.2029	0.103788	40.07	3.19	51.1	0.51321
7	Karlebotn T2	KBM10	6.5	1.22784	50.286	75.3639	0.1316	22.94	1.68	73.2	0.661764
8	Karlebotn T2	KBM10	7.5	1.34338	51.266	76.147	0.1446	11.81	1.15	98.6	0.741307
9	Karlebotn T2	KBM10	8.5	1.34371	53.4767	70.8342	0.191156	9.76	0.62	122.9	1.02224
10	Karlebotn T2	KBM10	9.5	0.860341	36.003	36.7089	0.695888	3.74	0.27	NA	NA
11	Karlebotn T2	KBM10	10.5	0.610794	28.9496	25.1919	0.651911	2.32	0.25	NA	NA
12	Karlebotn T2	KBM11	0.5	1.13809	47.1512	71.6158	0.108484	393.52	9.59	-63.4	0.511517
13	Karlebotn T2	KBM11	1.5	0.920806	45.1516	75.0266	0.116631	313.48	9.47	-49.2	0.526608
14	Karlebotn T2	KBM11	2.5	1.06521	50.0568	75.5043	0.130236	226.73	6.29	-29.2	0.651918
15	Karlebotn T2	KBM11	3.5	1.32844	50.6901	77.2548	0.119684	126.35	2.79	-4.3	0.606682
16	Karlebotn T2	KBM11	4.5	1.28845	47.2518	77.9764	0.156653	53.31	1.64	26.2	0.740215
17	Karlebotn T2	KBM11	5.5	1.59999	46.3649	NA	1.21612	17.51	0.75	65.5	NA
18	Karlebotn T2	KBM11	6.5	0.235629	14.0059	29.3676	1.00729	4.78	0.4	109.2	NA
19	Karlebotn T2	KBM11	7.5	1.03316	46.0189	16.4338	1.146	4.22	0.33	NA	NA
20	Karlebotn T2	KBM11	8.5	0	1.14585	78.761	1.06701	3.73	0.29	NA	NA
21	Karlebotn T2	KBM13	0.5	0.54292	45.7004	75.1057	0.0761867	332.11	8.59	-66	0.348176
22	Karlebotn T2	KBM13	1.5	0.750787	46.639	82.0279	0.0838267	176.63	4.85	-60.2	0.390959
23	Karlebotn T2	KBM13	2.5	0.617532	47.0271	81.4071	0.0710978	168.22	4.41	-55.7	0.334352
24	Karlebotn T2	KBM13	3.5	0.566497	46.4738	82.2873	0.0808044	161.45	3.7	-50.7	0.375529
25	Karlebotn T2	KBM13	4.5	0.54876	45.0842	80.2233	0.0721778	142.57	3.27	-45.4	0.325408
26	Karlebotn T2	KBM13	5.5	0.874704	46.8269	80.2178	0.0744533	110.5	3.32	-40.5	0.348642
27	Karlebotn T2	KBM13	6.5	0.865906	45.3011	80.0124	0.0759067	117.91	3.64	-35.2	0.343866
28	Karlebotn T2	KBM13	7.5	1.42717	47.7868	79.0667	0.0798711	121.94	3.11	-28.1	0.381679
29	Karlebotn T2	KBM13	8.5	2.09444	50.2666	77.8215	0.105507	116.21	3	-16.7	0.530346
30	Karlebotn T2	KBM13	9.5	2.12026	49.9822	80.3284	0.172413	88.55	2.82	8.6	0.86176
31	Karlebotn T2	KBM13	10.5	1.63568	47.6778	84.0439	0.130582	44.95	2.3	47	0.622588
32	Karlebotn T2	KBM13	11.5	1.46209	47.4714	85.4455	0.136316	22.18	1.19	109	0.647109
33	Karlebotn T2	KBM13	12.5	1.80594	49.276	80.5422	0.178347	11.98	0.72	207.3	0.87882
34	Karlebotn T2	KBM13	13.5	1.60833	47.7701	86.4553	0.122164	9.92	0.73	337.9	0.58358
35	Karlebotn T2	KBM13	14.5	1.93094	50.3659	83.3916	0.169929	8.07	0.64	487.8	0.855863
36	Karlebotn T2	KBM13	15.5	1.63152	44.8577	78.7709	0.261764	11.99	0.72	655	1.17422
37	Karlebotn T2	KBM13	16.5	1.54969	43.0091	78.5614	0.245751	9.48	0.57	823.9	1.05695
38	Karlebotn T2	KBM13	17.5	1.9285	44.8138	78.2563	0.235067	10.06	0.77	990.2	1.05342
39	Karlebotn T2	KBM13	18.5	1.94519	45.4584	79.8939	0.230338	12.59	0.78	1161.1	1.04708
40	Karlebotn T2	KBM13	19.5	1.944	48.634	73.0804	0.277387	7.66	0.58	1332.4	1.34904
41	Karlebotn T2	KBM13	20.5	1.83785	53.3215	78.4522	0.253022	10.01	0.71	1496.3	1.34915
42	Karlebotn T2	KBM13	21.5	2.23287	48.5591	70.611	0.310787	11.19	0.78	1663.7	1.50915
43	Karlebotn T2	KBM13	22.5	1.65711	46.8411	55.412	0.566702	12.19	0.85	1829.4	NA
44	Karlebotn T2	KBM13	23.5	1.96072	47.1022	43.0919	0.769124	8.5	0.97	1988.4	NA
45	Karlebotn T2	KBM13	24.5	NA	NA	29.9917	0.952893	7.5	0.78	NA	NA
46	Karlebotn T2	KBM15	0.5	0.680685	42.2926	77.9169	0.0819067	338.25	8.34	-65.9	0.346405
47	Karlebotn T2	KBM15	1.5	1.19094	46.6536	80.7007	0.12008	331.61	7.64	-55.2	0.560216
48	Karlebotn T2	KBM15	2.5	1.5984	48.3257	81.0815	0.1624	247.66	6.55	-35.2	0.78481
49	Karlebotn T2	KBM15	3.5	1.36045	45.5223	80.9009	0.209898	110.74	3.11	-4	0.955503
50	Karlebotn T2	KBM15	4.5	1.25327	46.6697	83.5587	0.16256	53.65	1.9	34.4	0.758663
51	Karlebotn T2	KBM15	5.5	0.954592	41.3035	84.3062	0.172689	25.22	1.16	95.4	0.713265
52	Karlebotn T2	KBM15	6.5	1.23073	46.6052	88.0466	0.111164	10.94	0.75	195.9	0.518084
53	Karlebotn T2	KBM15	7.5	0.951019	45.6917	77.8279	0.207876	10.07	1.06	320.6	0.949819
54	Karlebotn T2	KBM15	8.5	1.11273	46.1725	73.3476	0.201884	8.95	0.93	463.3	0.932152
55	Karlebotn T2	KBM15	9.5	1.22459	43.8707	79.1061	0.200898	7.2	0.63	615.2	0.881353
56	Karlebotn T2	KBM15	10.5	1.46511	49.6496	77.9913	0.232542	9.29	0.72	773.4	1.15456
57	Karlebotn T2	KBM15	11.5	1.0884	46.3714	75.8463	0.275022	12.84	0.92	931.4	1.27532
58	Karlebotn T2	KBM15	12.5	1.60434	50.0995	76.1657	0.22944	8.19	0.78	1091.8	1.14948
59	Karlebotn T2	KBM15	13.5	1.0074	44.8086	76.9748	0.23396	10.5	1.12	1249.6	1.04834
60	Karlebotn T2	KBM15	14.5	0.964257	44.6902	84.8308	0.140244	8.87	0.6	1415.1	0.626756
61	Karlebotn T2	KBM15	15.5	2.30623	48.3422	83.1286	0.150129	10.49	0.83	1574.8	0.725756
62	Karlebotn T2	KBM15	16.5	2.19785	48.0046	81.9873	0.168587	10.62	0.98	1730.2	0.809293
63	Karlebotn T2	KBM15	17.5	2.32256	46.794	79.6713	0.192213	9.82	0.98	1884.1	0.899442
64	Karlebotn T2	KBM15	18.5	2.43626	47.9009	78.2379	0.186018	13.46	0.74	2041.2	0.891042
65	Karlebotn T2	KBM15	19.5	2.45392	50.2012	78.7388	0.17852	13.59	0.9	2202.3	0.896191
66	Karlebotn T2	KBM15	20.5	1.71713	54.9663	78.0668	0.193893	11.76	1	2361.6	1.06576
67	Karlebotn T2	KBM15	21.5	2.40338	47.7099	76.2265	0.229858	9.55	0.76	2512.7	1.09665
68	Karlebotn T2	KBM15	22.5	2.25229	51.0525	74.2926	0.254062	10.11	0.81	2665.1	1.29705
69	Karlebotn T2	KBM15	23.5	2.36789	51.2689	62.1645	0.398164	9.06	0.8	2806.2	2.04134
70	Karlebotn T2	KBM15	24.5	0.191993	7.12064	32.1603	1.02352	8.7	0.73	NA	NA
71	Karlebotn T2	KBM9	0.5	1.47346	51.1613	67.7782	0.111062	432.22	19.86	-57.2	0.568208
72	Karlebotn T2	KBM9	1.5	1.30818	50.5189	67.3855	0.132756	227.94	5.94	-25.5	0.670666
73	Karlebotn T2	KBM9	2.5	1.28519	50.2866	67.3435	0.148036	75.4	2.55	16.5	0.744421
74	Karlebotn T2	KBM9	3.5	1.3973	47.8099	69.9349	0.148822	29.39	1.32	64	0.711518
75	Karlebotn T2	KBM9	4.5	1.36532	48.9543	71.927	0.165991	19.7	1.18	133	0.812598
76	Karlebotn T2	KBM9	5.5	1.67483	49.0493	76.2069	0.129262	13.19	0.94	233	0.634022
77	Karlebotn T2	KBM9	6.5	1.76941	49.2635	72.7307	0.139951	14.83	1.32	355.4	0.689446
78	Karlebotn T2	KBM9	7.5	1.59726	50.0249	72.9698	0.136898	14.65	1.14	492.1	0.68483
79	Karlebotn T2	KBM9	8.5	1.62431	50.3507	71.9957	0.162564	26.72	1.11	637.8	0.818523
80	Karlebotn T2	KBM9	9.5	1.55441	50.4593	73.3936	0.164262	10.7	1.01	793.6	0.828856
81	Karlebotn T2	KBM9	10.5	1.44762	49.4897	73.5312	0.183293	9.05	0.72	945.4	0.907114
82	Karlebotn T2	KBM9	11.5	1.38424	49.2015	73.5495	0.206244	11.05	0.99	1087.1	1.01475
83	Karlebotn T2	KBM9	12.5	1.32911	49.7883	81.2901	0.14544	14.1	0.95	1198.7	0.724122
84	Karlebotn T2	KBM9	13.5	1.36273	49.2028	55.6657	0.483204	16.81	1.15	1301	NA

## Sheet: Kevo T1
	Transect	Core	Depth (cm)	N (%)	C (%)	Moisture (%)	Bulk density (g cm-3)	210Pb (Bq kg-1)	210Pb (S.D.)	Median model age (cal. yr BP)	Sample C (kg m-2)
1	Kevo T1	KVM1	0.5	1.2431	43.9899	71.3079	0.042812	415.58	9.46	-67.6	0.18833
2	Kevo T1	KVM1	1.5	1.4416	49.0005	70.6794	0.063404	440.23	8.91	-62.1	0.310683
3	Kevo T1	KVM1	2.5	1.48069	50.264	71.8277	0.093824	266.37	5.72	-54.6	0.471597
4	Kevo T1	KVM1	3.5	1.53431	50.0996	71.5114	0.094564	241.22	6.07	-45.8	0.473762
5	Kevo T1	KVM1	4.5	1.18933	49.6158	72.7297	0.09822	143.12	4.35	-37.2	0.487326
6	Kevo T1	KVM1	5.5	1.29392	48.526	72.9765	0.124132	119.72	2.86	-28.2	0.602363
7	Kevo T1	KVM1	6.5	1.40175	46.115	73.7076	0.127552	82.76	2.11	-17.8	0.588206
8	Kevo T1	KVM1	7.5	1.19747	35.3709	61.5667	0.229636	41.21	1.44	-6.8	0.812243
9	Kevo T1	KVM1	8.5	0.389763	10.8276	34.7658	0.49018	11	0.88	6.9	NA
10	Kevo T1	KVM1	9.5	0	3.14389	16.9901	1.06256	3.88	0.41	NA	NA
11	Kevo T1	KVM3	0.5	1.105	43.835	77.4427	0.0316444	127.47	3.16	-69.2	0.138713
12	Kevo T1	KVM3	1.5	1.248	46.629	80.4978	0.0522311	206.05	4.52	-67.9	0.243548
13	Kevo T1	KVM3	2.5	1.395	44.65	84.0155	0.0537378	237.54	5.19	-65.8	0.239939
14	Kevo T1	KVM3	3.5	1.295	45.118	85.6842	0.0728267	245.07	5.61	-62.7	0.328579
15	Kevo T1	KVM3	4.5	1.44	45.184	85.1088	0.0842622	222.23	5.02	-58.7	0.38073
16	Kevo T1	KVM3	5.5	1.242	44.336	88.2101	0.0753467	184.55	4.04	-54.8	0.334057
17	Kevo T1	KVM3	6.5	1.01	43.074	91.0433	0.0652044	138.7	4.26	-51.7	0.280862
18	Kevo T1	KVM3	7.5	0.906	44.018	89.3471	0.0653733	160.49	3.71	-48.8	0.28776
19	Kevo T1	KVM3	8.5	1.258	44.367	86.0405	0.0899778	164.42	3.99	-44.6	0.399204
20	Kevo T1	KVM3	9.5	1.49	44.406	85.0559	0.121969	122.81	10.5	-39	0.541615
21	Kevo T1	KVM3	10.5	1.456	43.507	85.2863	0.134507	113.39	2.94	-32.2	0.585198
22	Kevo T1	KVM3	11.5	1.645	44.297	85.0436	0.146053	92.39	2.38	-24.2	0.646972
23	Kevo T1	KVM3	12.5	2.093	44.645	83.1817	0.168342	71.2	1.94	-15.4	0.751564
24	Kevo T1	KVM3	13.5	1.554	41.991	80.2844	0.201502	55.28	2.11	-5.4	0.846128
25	Kevo T1	KVM3	14.5	1.227	33.38	75.3061	0.263436	45.73	1.57	8.5	0.879348
26	Kevo T1	KVM3	15.5	0.477	12.669	44.0575	0.769271	125.34	3.34	NA	NA
27	Kevo T1	KVM3	16.5	0.159	3.99	27.2336	1.2003	18.88	0.75	NA	NA
28	Kevo T1	KVM3	17.5	0	1.851	20.6393	1.25194	10.05	0.55	NA	NA
29	Kevo T1	KVM5	0.5	0.732299	46.75	78.2859	0.040475	194.39	4.61	-68.4	0.189221
30	Kevo T1	KVM5	1.5	1.20106	48.1374	80.9158	0.04278	283.3	6.31	-65.2	0.205932
31	Kevo T1	KVM5	2.5	0.923598	45.2689	82.5887	0.06884	263.5	6.24	-59.5	0.311631
32	Kevo T1	KVM5	3.5	0.882862	48.1114	82.7807	0.055745	244.54	5.28	-52.5	0.268197
33	Kevo T1	KVM5	4.5	0.999586	47.2108	84.2689	0.06209	253.02	6.76	-44.2	0.293132
34	Kevo T1	KVM5	5.5	1.12305	48.1846	83.5803	0.07938	234.37	5.72	-30.3	0.382489
35	Kevo T1	KVM5	6.5	1.14678	46.8704	83.4354	0.093815	92.33	2.26	-18.2	0.439715
36	Kevo T1	KVM5	7.5	0.924164	28.1672	81.7563	0.14169	104.56	2.85	-5.8	0.399101
37	Kevo T1	KVM5	8.5	0.878936	28.3143	76.3007	0.194245	55.38	2.08	NA	NA
38	Kevo T1	KVM7	0.5	0.701896	44.0102	89.6704	0.05895	180.12	3.93	-68.1	0.25944
39	Kevo T1	KVM7	1.5	0.949854	44.8199	93.4444	0.031095	186.42	4.71	-65.9	0.139368
40	Kevo T1	KVM7	2.5	0.689928	44.8539	93.7867	0.041735	167.96	3.74	-64	0.187198
41	Kevo T1	KVM7	3.5	0.587469	45.0112	94.0715	0.043255	180.28	5.46	-61.7	0.194696
42	Kevo T1	KVM7	4.5	0.731253	44.9897	94.1814	0.03734	147.63	3.65	-59.5	0.167991
43	Kevo T1	KVM7	5.5	0.687297	44.4111	93.4642	0.046605	131.85	3.73	-57.6	0.206978
44	Kevo T1	KVM7	6.5	0.615309	44.2851	93.9289	0.057515	114.08	2.98	-55.5	0.254706
45	Kevo T1	KVM7	7.5	0.397273	34.6844	91.6423	0.08101	88.91	3.16	-53.2	0.280978
46	Kevo T1	KVM7	8.5	0.554031	45.1234	94.4157	0.05765	107.75	2.74	-50.9	0.260136
47	Kevo T1	KVM7	9.5	0.626694	43.2461	93.8727	0.059605	105.31	3.18	-48.5	0.257769
48	Kevo T1	KVM7	10.5	0.891974	43.1128	93.4273	0.06405	102.48	2.83	-45.8	0.276138
49	Kevo T1	KVM7	11.5	NA	41.1513	93.6807	0.06453	116.72	3.44	-42.5	NA
50	Kevo T1	KVM7	12.5	0.820638	46.7148	93.5411	0.05938	102.02	2.44	-38.9	0.277393
51	Kevo T1	KVM7	13.5	0.959225	46.0774	93.2137	0.077655	94.11	2.43	-35.2	0.357814
52	Kevo T1	KVM7	14.5	1.25062	45.9988	93.2	0.06549	83.97	2.67	-31.5	0.301246
53	Kevo T1	KVM7	15.5	1.23015	45.6869	91.3087	0.08816	22.2	1.22	-28.3	0.402776
54	Kevo T1	KVM7	16.5	0.846491	41.5903	93.3957	0.066185	91.08	2.48	-24.3	0.275265
55	Kevo T1	KVM7	17.5	0.80395	45.4412	92.7938	0.07638	109.06	2.65	-17.6	0.34708
56	Kevo T1	KVM7	18.5	1.10282	46.2641	91.8825	0.078455	104.38	2.87	-7.4	0.362965
57	Kevo T1	KVM7	19.5	1.69914	47.3164	89.4352	0.111735	86.72	2.39	8.2	0.52869
58	Kevo T1	KVM7	20.5	1.89512	44.8775	88.6599	0.119385	63.41	2.05	28.9	0.53577
59	Kevo T1	KVM7	21.5	1.83026	44.9015	89.0658	0.12049	51	1.91	52.5	0.541018
60	Kevo T1	KVM7	22.5	2.06264	46.1174	87.9019	0.125635	38.92	1.29	71	0.579396
61	Kevo T1	KVM7	23.5	1.79126	40.6629	86.578	0.141145	31.37	1.04	80.9	0.573936
62	Kevo T1	KVM7	24.5	2.06317	51.4596	86.0977	0.154195	27.72	0.95	88.2	0.793481
63	Kevo T1	KVM7	25.5	1.74216	48.8329	87.2435	0.15312	25.8	1.1	95.4	0.74773
64	Kevo T1	KVM7	26.5	2.05553	46.6581	86.5238	0.12983	33.73	1.63	103.1	0.605762
65	Kevo T1	KVM7	27.5	1.09164	44.9712	86.2108	0.147425	33.05	1.19	111	0.662987
66	Kevo T1	KVM7	28.5	2.24169	47.8688	86.1844	0.123765	40.4	1.5	118.8	0.592448
67	Kevo T1	KVM7	29.5	1.71096	46.0425	85.3613	0.10638	42.15	1.79	126.4	0.4898
68	Kevo T1	KVM7	30.5	NA	NA	NA	NA	NA	NA	NA	NA
69	Kevo T1	KVM9	0.5	0.617453	42.2841	95.1903	0.024332	106.32	3.12	-68.8	0.102886
70	Kevo T1	KVM9	1.5	0.45343	45.1196	95.6291	0.0238	109.23	4.67	-67.3	0.107385
71	Kevo T1	KVM9	2.5	0.327665	29.7435	91.6974	0.059732	65.76	8.31	-65.7	0.177664
72	Kevo T1	KVM9	3.5	0.935061	45.4989	94.983	0.044452	100.06	3.94	-63.3	0.202252
73	Kevo T1	KVM9	4.5	0.655318	45.3524	94.6894	0.049012	108.7	4.47	-60	0.222281
74	Kevo T1	KVM9	5.5	0.577647	33.1371	91.6407	0.081444	88.61	2.43	-55.3	0.269882
75	Kevo T1	KVM9	6.5	0.714179	37.3931	92.4694	0.074188	205.8	5.46	-41.9	0.277412
76	Kevo T1	KVM9	7.5	0.580628	33.8323	91.0819	0.093636	78.53	2.95	-24.3	0.316792
77	Kevo T1	KVM9	8.5	1.12245	44.3871	94.1076	0.063536	61.62	2.66	-12.8	0.282018
78	Kevo T1	KVM9	9.5	1.88797	43.4129	91.065	0.090684	34.07	1.59	-5.7	0.393686
79	Kevo T1	KVM9	10.5	2.39484	47.3881	88.226	0.123356	56.95	2.57	9.6	0.58456
80	Kevo T1	KVM9	11.5	1.23789	27.85	88.5142	0.116428	40.7	1.96	38.5	0.324252
81	Kevo T1	KVM9	12.5	1.84044	39.394	88.4198	0.119792	30.66	1.68	69.8	0.471909
82	Kevo T1	KVM9	13.5	1.29987	41.5468	91.5459	0.08518	114.99	4.4	101.8	0.353896
83	Kevo T1	KVM9	14.5	0.967204	41.7116	92.3288	0.080572	20.53	1.47	137	0.336078
84	Kevo T1	KVM9	15.5	1.14225	43.0106	91.2729	0.09122	38.81	2.16	172.8	0.392342
85	Kevo T1	KVM9	16.5	1.40366	44.283	89.502	0.108364	25.82	1.51	208.7	0.479868
86	Kevo T1	KVM9	17.5	1.75808	43.4745	89.3772	0.110712	35.54	1.37	246.2	0.481315
87	Kevo T1	KVM9	18.5	0.708743	37.6753	88.3215	0.113748	44.75	1.54	283.1	0.428549
88	Kevo T1	KVM9	19.5	1.21401	29.5448	86.7936	0.14032	60.57	2.01	317.7	0.414573
89	Kevo T1	KVM9	20.5	1.27038	29.158	86.3713	0.135748	62.53	1.75	353.8	0.395814
90	Kevo T1	KVM9	21.5	1.30592	38.2364	88.2343	0.122944	64.35	1.73	389.5	0.470093
91	Kevo T1	KVM9	22.5	0.881541	37.616	88.6013	0.10934	65.18	1.75	424.4	0.411294
92	Kevo T1	KVM9	23.5	1.62921	38.2303	88.5685	0.107376	57.41	2.03	459.5	0.410501
93	Kevo T1	KVM9	24.5	0.660859	31.3667	88.5162	0.119108	67.85	1.81	495.3	0.373603
94	Kevo T1	KVM9	25.5	1.18344	40.5821	88.8988	0.10216	68.5	2.08	528.7	0.414587
95	Kevo T1	KVM9	26.5	1.58604	42.5283	89.2761	0.114292	69.34	2.04	563.6	0.486064
96	Kevo T1	KVM9	27.5	1.51706	35.1745	88.6971	0.146813	70.2	1.95	595.8	0.516408

## Sheet: Kevo T2
	Transect	Core	Depth (cm)	N (%)	C (%)	Moisture (%)	Bulk density (g cm-3)	210Pb (Bq kg-1)	210Pb (S.D.)	Median model age (cal. yr BP)	Sample C (kg m-2)
1	Kevo T2	KVM10	0.5	0.912594	45.3447	76.4546	0.03025	233.13	7.93	-68.2	0.137168
2	Kevo T2	KVM10	1.5	0.651922	45.6656	83.2168	0.086205	34.66	2.06	-64.1	0.39366
3	Kevo T2	KVM10	2.5	0.698445	46.6029	83.8454	0.099605	256.9	8.82	-54.6	0.464188
4	Kevo T2	KVM10	3.5	0.602881	44.7705	83.9885	0.08531	216.98	7.01	-40.4	0.381938
5	Kevo T2	KVM10	4.5	0.687139	45.3356	82.9926	0.090385	139.37	4.65	-24.7	0.409766
6	Kevo T2	KVM10	5.5	0.803718	38.0832	61.9393	0.31708	32.47	1.61	-6.8	1.20754
7	Kevo T2	KVM10	6.5	0.133379	6.26074	28.7186	1.19978	11.04	0.94	17.7	NA
8	Kevo T2	KVM10	7.5	0.05467	2.19878	20.9071	1.41467	6.52	0.4	NA	NA
9	Kevo T2	KVM11	0.5	0.605973	43.5619	85.4684	0.03424	135.91	4.79	-69.1	0.149156
10	Kevo T2	KVM11	1.5	0.5899	43.195	86.9621	0.03492	173.69	4.06	-68.2	0.150837
11	Kevo T2	KVM11	2.5	1.02124	44.7037	87.9161	0.045055	158.15	5.36	-67	0.201413
12	Kevo T2	KVM11	3.5	0.685822	44.694	87.8815	0.050045	185.3	5.91	-65.4	0.223671
13	Kevo T2	KVM11	4.5	0.58967	44.3029	87.9352	0.06005	197.92	5.39	-63.3	0.266039
14	Kevo T2	KVM11	5.5	0.674363	45.576	88.395	0.06037	204.48	5.54	-60.7	0.275142
15	Kevo T2	KVM11	6.5	0.583943	44.5658	87.7646	0.053895	184.92	5.58	-58.1	0.240188
16	Kevo T2	KVM11	7.5	0.80648	45.43	83.6171	0.079445	222.87	5.79	-54.4	0.360918
17	Kevo T2	KVM11	8.5	0.986223	49.0558	78.648	0.105705	224.09	6.53	-48	0.518544
18	Kevo T2	KVM11	9.5	0.835879	45.9125	82.4203	0.086535	232.97	6.24	-39.7	0.397304
19	Kevo T2	KVM11	10.5	1.0357	45.5017	84.0596	0.12318	170.91	5.87	-29.1	0.56049
20	Kevo T2	KVM11	11.5	1.0767	50.9912	80.8189	0.14901	78.13	3.05	-18.4	0.75982
21	Kevo T2	KVM11	12.5	1.46172	49.6915	81.4506	0.21619	70.91	3.2	-5.4	1.07428
22	Kevo T2	KVM11	13.5	1.08742	48.939	80.7689	0.251795	44.17	1.97	13.3	1.23226
23	Kevo T2	KVM11	14.5	2.01824	46.6268	78.2017	0.2608	35.4	2.1	40.6	1.21603
24	Kevo T2	KVM11	15.5	0.176385	6.01223	62.7362	0.35681	9.94	1.34	NA	NA
25	Kevo T2	KVM12	0.5	0.802997	44.9064	81.9627	0.04017	233.98	6	-68.6	0.180389
26	Kevo T2	KVM12	1.5	1.15644	46.8856	86.0728	0.072475	319.73	6.34	-65.1	0.339804
27	Kevo T2	KVM12	2.5	1.02523	46.9655	84.6713	0.113815	324.93	6.81	-57.4	0.534538
28	Kevo T2	KVM12	3.5	0.898689	49.0803	82.6829	0.145715	241.08	5.86	-45.3	0.715173
29	Kevo T2	KVM12	4.5	0.824055	47.13	84.505	0.124255	165.25	3.91	-32.6	0.585614
30	Kevo T2	KVM12	5.5	0.997622	46.5368	86.1095	0.14785	113.57	2.85	-20.3	0.688047
31	Kevo T2	KVM12	6.5	1.19636	46.725	88.2549	0.1134	90.84	2.68	-8.3	0.529861
32	Kevo T2	KVM12	7.5	1.62238	47.4885	87.8359	0.128855	81.81	2.12	5.6	0.611913
33	Kevo T2	KVM12	8.5	2.07303	44.6609	84.2977	0.179895	NA	NA	23.6	0.803427
34	Kevo T2	KVM12	9.5	2.53719	48.0378	86.2859	0.150745	46.05	1.92	46.5	0.724146
35	Kevo T2	KVM12	10.5	1.6921	42.4407	85.1131	0.158135	18.16	0.95	77.1	0.671136
36	Kevo T2	KVM12	11.5	2.10862	47.4713	74.7157	0.32885	24.23	1.16	108.9	1.5611
37	Kevo T2	KVM13	0.5	0.689521	41.7078	80.447	0.034075	168.16	9.74	-69	0.142119
38	Kevo T2	KVM13	1.5	0.735127	43.9016	84.4068	0.04894	223.78	10.43	-67.4	0.214854
39	Kevo T2	KVM13	2.5	0.734058	46.3863	85.9028	0.081245	251.63	10.06	-64	0.376866
40	Kevo T2	KVM13	3.5	0.84368	45.8149	86.6514	0.068695	240.72	11.87	-59.6	0.314725
41	Kevo T2	KVM13	4.5	0.459412	44.7478	77.4372	0.144885	235.22	11.7	-52.5	0.648329
42	Kevo T2	KVM13	5.5	0.790522	45.3505	85.6497	0.09526	218.74	9.36	-43.2	0.432008
43	Kevo T2	KVM13	6.5	1.03128	46.3224	86.3596	0.085685	234.07	8.67	-33.2	0.396914
44	Kevo T2	KVM13	7.5	1.1814	47.9926	85.3547	0.114215	176.48	8.72	-19.2	0.548147
45	Kevo T2	KVM13	8.5	1.04257	46.155	85.8135	0.1231	147.37	6.58	2.2	0.568169
46	Kevo T2	KVM13	9.5	1.3785	46.3155	84.8343	0.13671	82.41	4.95	28.9	0.63318
47	Kevo T2	KVM13	10.5	1.20728	42.7443	86.4773	0.138015	48.58	2.72	53.9	0.589935
48	Kevo T2	KVM13	11.5	1.77968	50.0869	86.6752	0.138575	39.03	3.18	75.5	0.694079
49	Kevo T2	KVM13	12.5	1.86619	50.9546	84.8316	0.171775	28.59	2.51	97.1	0.875273
50	Kevo T2	KVM13	13.5	1.88741	32.7261	74.6627	0.273775	59.4723	4.22311	118.9	0.89596
51	Kevo T2	KVM14	0.5	1.14408	42.0402	94.0191	0.028565	59.78	1.97	-69.2	0.120088
52	Kevo T2	KVM14	1.5	1.81905	47.7857	94.5708	0.03412	222.44	5.68	-67.2	0.163045
53	Kevo T2	KVM14	2.5	0.838642	45.5278	94.0279	0.056695	119.47	2.61	-64.1	0.25812
54	Kevo T2	KVM14	3.5	0.748093	39.9189	93.4192	0.063765	252.23	6.22	-57.9	0.254543
55	Kevo T2	KVM14	4.5	0.975742	36.3013	89.5465	0.119165	145.12	3.49	-46.5	0.432584
56	Kevo T2	KVM14	5.5	0.617037	28.8238	86.7293	0.125025	84.83	2.2	-33.6	0.36037
57	Kevo T2	KVM14	6.5	1.18382	45.8942	93.2376	0.07448	63.13	1.68	-24.1	0.34182
58	Kevo T2	KVM14	7.5	1.15723	45.484	92.849	0.073025	45.57	1.39	-17.7	0.332147
59	Kevo T2	KVM14	8.5	1.04069	45.8418	91.785	0.082325	43.18	1.39	-11.3	0.377392
60	Kevo T2	KVM14	9.5	2.29682	48.3627	86.3536	0.14888	37.55	1.32	0.2	0.720024
61	Kevo T2	KVM14	10.5	3.09629	51.0341	87.5575	0.10934	35.88	1.27	17.3	0.558007
62	Kevo T2	KVM14	11.5	2.62054	49.1514	86.6019	0.16841	23.29	1.07	43.3	0.827758
63	Kevo T2	KVM14	12.5	3.10723	47.7603	85.5922	0.169415	16	0.8	109.9	0.809132
64	Kevo T2	KVM14	13.5	2.85045	43.5992	84.6519	0.176175	11.76	0.81	221	0.768109
65	Kevo T2	KVM14	14.5	2.22624	46.0194	79.8366	0.22002	11.5	0.67	334.3	1.01252
66	Kevo T2	KVM14	15.5	2.29943	50.2752	78.9415	0.238495	11.14	0.67	458.6	1.19904
67	Kevo T2	KVM14	16.5	2.15341	50.4186	78.6949	0.21659	11.64	0.6	589.5	1.09202
68	Kevo T2	KVM14	17.5	1.91595	50.6159	77.0555	0.23886	10.89	0.6	714.1	1.20901
69	Kevo T2	KVM14	18.5	1.81119	51.2164	76.5392	0.25052	7.78	0.55	836.5	1.28307
70	Kevo T2	KVM14	19.5	1.73424	50.3807	75.56	0.23416	9.18	0.57	963	1.17971
71	Kevo T2	KVM14	20.5	1.85337	49.9565	74.3536	0.26031	7.98	0.69	1091.8	1.30042
72	Kevo T2	KVM14	21.5	1.91016	54.3352	71.8685	0.320815	7.19	0.52	1219.5	1.74316
73	Kevo T2	KVM14	22.5	1.43491	40.7757	66.3553	0.357285	7.06	0.51	1348	1.45685
74	Kevo T2	KVM14	23.5	1.72845	51.7963	73.507	0.28916	5.72	0.51	1472.5	1.49774
75	Kevo T2	KVM14	24.5	1.6988	51.7168	74.4781	0.264645	7.79	0.68	1596.5	1.36866
76	Kevo T2	KVM14	25.5	1.69471	49.6138	73.6854	0.26844	7	0.74	1721.7	1.33183
77	Kevo T2	KVM14	26.5	1.84054	50.9233	73.3851	0.244945	7.4	0.57	1847.3	1.24734
78	Kevo T2	KVM14	27.5	1.9984	51.4686	73.8946	0.23918	7.27	0.45	1978.2	1.23103
79	Kevo T2	KVM14	28.5	1.85762	51.6208	74.3148	0.24632	6.91	0.48	2094.6	1.27152
80	Kevo T2	KVM14	29.5	1.84846	51.393	74.7923	0.250032	7.37	0.49	2193.5	1.28499

## Sheet: Suossjavri T1
	Transect	Core	Depth (cm)	N (%)	C (%)	Moisture (%)	Bulk density (g cm-3)	210Pb (Bq kg-1)	210Pb (S.D.)	Median model age (cal. yr BP)	Sample C (kg m-2)
1	Suossjavri T1	SJM2	0.5	1.68943	45.7601	77.8981	0.053575	146.89	7.92	NA	0.24516
2	Suossjavri T1	SJM2	1.5	1.26015	43.8011	79.322	0.03065	318.98	13.48	NA	0.13425
3	Suossjavri T1	SJM2	2.5	1.3696	46.7451	81.9255	0.03905	288.64	16.17	NA	0.18254
4	Suossjavri T1	SJM2	3.5	1.21859	45.701	81.8235	0.070275	341.85	14.13	NA	0.321164
5	Suossjavri T1	SJM2	4.5	1.41905	46.96	81.3256	0.052125	270.28	11.71	NA	0.244779
6	Suossjavri T1	SJM2	5.5	1.41479	47.9429	81.8287	0.0631	198.03	7.51	NA	0.30252
7	Suossjavri T1	SJM2	6.5	1.5769	46.885	84.3818	0.03755	211.18	8.99	NA	0.176053
8	Suossjavri T1	SJM2	7.5	1.6164	48.6219	83.9883	0.072725	146.38	4.44	NA	0.353603
9	Suossjavri T1	SJM2	8.5	1.73242	50.5514	84.5612	0.113375	142.59	5.27	NA	0.573127
10	Suossjavri T1	SJM2	9.5	1.67106	48.4447	84.5168	0.11175	50.39	3.79	NA	0.54137
11	Suossjavri T1	SJM2	10.5	1.84154	49.3482	81.188	0.211325	24.42	1.95	NA	1.04285
12	Suossjavri T1	SJM2	11.5	1.98621	49.8223	81.0818	0.23555	21.02	1.92	NA	1.17357
13	Suossjavri T1	SJM2	12.5	1.90336	48.7809	78.341	0.2681	14.95	1.45	NA	1.30781
14	Suossjavri T1	SJM3	0.5	0.623194	41.2305	91.5485	0.04098	191.9	6.89	NA	0.168963
15	Suossjavri T1	SJM3	1.5	1.13029	43.2084	93.0432	0.03139	163.68	6.19	NA	0.135631
16	Suossjavri T1	SJM3	2.5	1.21129	46.4845	92.5717	0.036615	141.06	6.63	NA	0.170203
17	Suossjavri T1	SJM3	3.5	1.00929	45.3065	92.4331	0.03856	127.41	4.2	NA	0.174702
18	Suossjavri T1	SJM3	4.5	1.12788	45.244	91.0184	0.0506	93.65	3.12	NA	0.228935
19	Suossjavri T1	SJM3	5.5	1.59295	47.1993	90.1898	0.061625	114.72	4.16	NA	0.290866
20	Suossjavri T1	SJM3	6.5	1.79072	47.5001	88.5543	0.09604	107.42	4.17	NA	0.456191
21	Suossjavri T1	SJM3	7.5	2.04811	46.7663	84.7585	0.146855	93.7	2.79	NA	0.686787
22	Suossjavri T1	SJM3	8.5	1.55926	44.5129	79.4847	0.211385	79.2	2.9	NA	0.940936
23	Suossjavri T1	SJM3	9.5	0.401123	11.3931	54.1356	0.612625	26.83	1.66	NA	NA
24	Suossjavri T1	SJM5	0.5	0.702483	36.7531	93.2298	0.03618	110.2	4.97	NA	0.132973
25	Suossjavri T1	SJM5	1.5	0.436755	41.7726	95.9811	0.03341	146.75	4.78	NA	0.139562
26	Suossjavri T1	SJM5	2.5	0.52794	42.143	96.0139	0.031525	137.49	3.97	NA	0.132856
27	Suossjavri T1	SJM5	3.5	0.419992	43.2224	95.6097	0.04455	120.65	4.66	NA	0.192556
28	Suossjavri T1	SJM5	4.5	0.211462	38.8045	95.2229	0.041395	106.1	3.49	NA	0.160631
29	Suossjavri T1	SJM5	5.5	0.236168	40.4034	95.6227	0.03122	113.13	3.46	NA	0.126139
30	Suossjavri T1	SJM5	6.5	0.628	38.33	95.148	0.05019	88.33	3.43	NA	0.192378
31	Suossjavri T1	SJM5	7.5	0.963901	43.951	95.7349	0.034155	120.83	3.83	NA	0.150115
32	Suossjavri T1	SJM5	8.5	0.94187	34.2458	94.8405	0.04263	175.73	5.15	NA	0.14599
33	Suossjavri T1	SJM5	9.5	1.15518	41.4187	93.6996	0.050645	166.87	4.87	NA	0.209765
34	Suossjavri T1	SJM5	10.5	1.22689	37.0169	91.6918	0.072315	167.42	4.98	NA	0.267688
35	Suossjavri T1	SJM5	11.5	2.08079	46.4297	90.3407	0.092745	217.67	6.06	NA	0.430612
36	Suossjavri T1	SJM5	12.5	1.41299	35.376	88.8051	0.109615	212.04	6.26	NA	0.387774
37	Suossjavri T1	SJM5	13.5	1.18365	21.5109	86.0609	0.13803	148.98	4.42	NA	0.296916
38	Suossjavri T1	SJM5	14.5	1.22119	28.2918	77.6202	0.23797	114.25	4.08	NA	0.67326
39	Suossjavri T1	SJM5	15.5	NA	NA	45.3178	0.85314	24.13	1.34	NA	NA
40	Suossjavri T1	SJM5	16.5	0.642738	12.2597	32.7212	1.27066	19.94	1.1	NA	NA
41	Suossjavri T1	SJM7	0.5	0.526971	42.7682	88.765	0.050172	94.15	3.2	NA	0.214577
42	Suossjavri T1	SJM7	1.5	0.386841	42.8557	93.0122	0.0436	172.31	5.92	NA	0.186851
43	Suossjavri T1	SJM7	2.5	0.578457	42.4766	93.4719	0.044052	183.02	4.96	NA	0.187118
44	Suossjavri T1	SJM7	3.5	0.76754	43.5542	94.2327	0.041164	142.8	4.14	NA	0.179287
45	Suossjavri T1	SJM7	4.5	0.796516	42.267	93.6455	0.043536	146.82	3.73	NA	0.184013
46	Suossjavri T1	SJM7	5.5	1.04645	41.0141	92.7903	0.050352	148.45	5.2	NA	0.206514
47	Suossjavri T1	SJM7	6.5	0.944049	43.5101	92.9099	0.050188	145.97	4.7	NA	0.218369
48	Suossjavri T1	SJM7	7.5	1.23559	43.0613	92.3938	0.067612	125.44	3.35	NA	0.291146
49	Suossjavri T1	SJM7	8.5	1.47606	42.6775	92.0172	0.083428	125.52	3.83	NA	0.35605
50	Suossjavri T1	SJM7	9.5	1.63061	45.0286	91.076	0.083604	96.54	4.22	NA	0.376457
51	Suossjavri T1	SJM7	10.5	1.05233	30.4918	84.3578	0.148392	63.83	2.67	NA	0.452475
52	Suossjavri T1	SJM7	11.5	1.87416	37.6446	85.5704	0.130372	56.27	2.51	NA	0.49078
53	Suossjavri T1	SJM7	12.5	1.82242	37.6017	82.5983	0.153956	40.08	2.22	NA	0.5789
54	Suossjavri T1	SJM7	13.5	1.47628	25.2668	62.4957	0.384364	18.03	1.39	NA	NA
55	Suossjavri T1	SJM7	14.5	1.42257	33.7109	47.6573	0.464188	13.16	1	NA	NA
56	Suossjavri T1	SJM7	15.5	1.067	22.3662	23.8396	0.5294	10.57	0.76	NA	NA
57	Suossjavri T1	SJM9	0.5	0.460947	43.5844	96.1261	0.025475	126.39	4.41	NA	0.111031
58	Suossjavri T1	SJM9	1.5	0.309785	42.9239	96.1433	0.03127	NA	NA	NA	0.134223
59	Suossjavri T1	SJM9	2.5	0.338178	45.4711	95.9505	0.039955	152.96	5.16	NA	0.18168
60	Suossjavri T1	SJM9	3.5	0.377137	44.6987	95.8202	0.03354	152.12	3.72	NA	0.149919
61	Suossjavri T1	SJM9	4.5	0.351154	43.1573	96.0126	0.0388	127.41	4.51	NA	0.16745
62	Suossjavri T1	SJM9	5.5	0.383013	43.1983	95.922	0.039905	102.6	3.39	NA	0.172383
63	Suossjavri T1	SJM9	6.5	0.467311	42.4737	95.5613	0.04726	61.3	2.25	NA	0.200731
64	Suossjavri T1	SJM9	7.5	0.256165	43.3347	95.4337	0.046145	46.29	2.29	NA	0.199968
65	Suossjavri T1	SJM9	8.5	0.616679	47.9365	95.3243	0.042805	76	2.82	NA	0.205192
66	Suossjavri T1	SJM9	9.5	0.319658	42.4944	95.435	0.041785	76.85	2.88	NA	0.177563
67	Suossjavri T1	SJM9	10.5	0.585274	47.1355	95.118	0.045735	65	2.39	NA	0.215574
68	Suossjavri T1	SJM9	11.5	0.245053	37.481	95.3051	0.049285	59.25	2.03	NA	0.184725
69	Suossjavri T1	SJM9	12.5	0.41673	34.8558	93.0045	0.065845	57.67	2.7	NA	0.229508
70	Suossjavri T1	SJM9	13.5	0.446731	41.9056	95.2387	0.050405	51.64	2.64	NA	0.211225
71	Suossjavri T1	SJM9	14.5	0.38514	41.6257	94.8139	0.05725	52.04	2.75	NA	0.238307
72	Suossjavri T1	SJM9	15.5	0.488896	30.8306	93.802	0.059575	43.55	1.98	NA	0.183673
73	Suossjavri T1	SJM9	16.5	0.532741	43.5838	94.6482	0.04923	41.97	2	NA	0.214563
74	Suossjavri T1	SJM9	17.5	0.602797	41.083	93.9133	0.059035	36.09	1.7	NA	0.242533
75	Suossjavri T1	SJM9	18.5	1.07735	44.7569	93.009	0.071985	23.91	1.55	NA	0.322183
76	Suossjavri T1	SJM9	19.5	0.854876	41.4654	92.6505	0.066745	29.98	1.93	NA	0.276761
77	Suossjavri T1	SJM9	20.5	0.776478	41.7365	91.9496	0.085915	41.01	2.62	NA	0.358579
78	Suossjavri T1	SJM9	21.5	0.943664	41.4701	92.3849	0.08064	50.49	2.57	NA	0.334415
79	Suossjavri T1	SJM9	22.5	1.46452	40.6385	89.4571	0.107865	32.39	1.65	NA	NA
80	Suossjavri T1	SJM9	23.5	1.55802	38.0509	87.3026	0.123125	32.47	2	NA	NA

## Sheet: Suossjavri T2
	Transect	Core	Depth (cm)	N (%)	C (%)	Moisture (%)	Bulk density (g cm-3)	210Pb (Bq kg-1)	210Pb (S.D.)	Median model age (cal. yr BP)	Sample C (kg m-2)
1	Suossjavri T2	SJM10	0.5	0.581739	47.1625	76.3728	0.069275	597.74	14.02	NA	0.326718
2	Suossjavri T2	SJM10	1.5	1.36922	47.3913	80.0548	0.06117	621.13	13.46	NA	0.289893
3	Suossjavri T2	SJM10	2.5	0.968867	46.7293	81.7351	0.09035	374.52	8.98	NA	0.422199
4	Suossjavri T2	SJM10	3.5	1.73977	45.4947	81.0427	0.174305	186.1	6.49	NA	0.792995
5	Suossjavri T2	SJM10	4.5	1.28407	34.7032	70.1254	0.277995	163.38	5.83	NA	0.964731
6	Suossjavri T2	SJM10	5.5	0.161323	5.63399	36.2843	0.728665	19.38	1.43	NA	NA
7	Suossjavri T2	SJM11	0.5	0.722563	42.0077	84.5353	0.027095	141.29	14.21	NA	0.11382
8	Suossjavri T2	SJM11	1.5	0.626651	44.6808	90.2661	0.035525	244.22	11.59	NA	0.158728
9	Suossjavri T2	SJM11	2.5	0.693762	44.3178	91.3572	0.04941	243.6	10.38	NA	0.218974
10	Suossjavri T2	SJM11	3.5	2.09356	44.1818	91.5923	0.042795	221.76	16.21	NA	0.189076
11	Suossjavri T2	SJM11	4.5	0.903869	44.7656	91.1971	0.04362	219.15	10.15	NA	0.195268
12	Suossjavri T2	SJM11	5.5	1.15066	44.5113	90.0369	0.05336	188.99	10.97	NA	0.237512
13	Suossjavri T2	SJM11	6.5	1.22205	44.3607	89.0633	0.06106	151.56	9.17	NA	0.270866
14	Suossjavri T2	SJM11	7.5	1.03474	43.2332	88.6483	0.09312	180.14	8.44	NA	0.402588
15	Suossjavri T2	SJM11	8.5	0.83569	42.9801	85.77	0.131445	140.77	7.25	NA	0.564952
16	Suossjavri T2	SJM11	9.5	1.29332	34.6024	80.2576	0.16891	66.52	3.56	NA	0.58447
17	Suossjavri T2	SJM11	10.5	1.09599	27.4741	47.1601	0.58567	13.2	1.21	NA	NA
18	Suossjavri T2	SJM12	0.5	0.653158	43.9495	90.4914	0.06002	150.88	7.8	NA	0.263785
19	Suossjavri T2	SJM12	1.5	0.4108	44.231	91.929	0.04817	128.59	6.59	NA	0.213061
20	Suossjavri T2	SJM12	2.5	0.428102	45.4613	91.5674	0.046505	128.94	6.37	NA	0.211418
21	Suossjavri T2	SJM12	3.5	0.295603	44.1368	91.6684	0.044355	144.08	5.97	NA	0.195769
22	Suossjavri T2	SJM12	4.5	0.355899	45.011	91.8971	0.042665	162.28	8.06	NA	0.192039
23	Suossjavri T2	SJM12	5.5	0.755028	42.9332	91.0663	0.03991	193.97	9.86	NA	0.171346
24	Suossjavri T2	SJM12	6.5	1.09448	47.7006	86.9489	0.070975	398.43	17.91	NA	0.338555
25	Suossjavri T2	SJM12	7.5	0.956148	47.438	84.8982	0.077945	256.43	9.34	NA	0.369756
26	Suossjavri T2	SJM12	8.5	1.35132	49.4915	82.1983	0.123615	180.85	7.16	NA	0.61179
27	Suossjavri T2	SJM12	9.5	1.11493	48.1315	81.7125	0.136745	97.62	4.21	NA	0.658174
28	Suossjavri T2	SJM12	10.5	1.16612	49.4142	82.8175	0.15253	81.49	4.14	NA	0.753715
29	Suossjavri T2	SJM12	11.5	1.25524	49.9515	82.5851	0.181025	80.23	4.94	NA	0.904246
30	Suossjavri T2	SJM12	12.5	1.09995	47.9394	83.2127	0.16239	66.04	5.35	NA	0.778489
31	Suossjavri T2	SJM12	13.5	1.24845	50.5081	83.3753	0.146705	96.9768	3.94396	NA	0.740979
32	Suossjavri T2	SJM12	14.5	1.38807	49.6957	84.8676	0.15514	118.04	7.37	NA	0.77098
33	Suossjavri T2	SJM12	15.5	9.58453	41.158	88.44	0.0835	124.1	9.7	NA	0.343669
34	Suossjavri T2	SJM13	0.5	0.683861	44.1693	91.0342	0.038185	128.23	4.17	NA	0.168661
35	Suossjavri T2	SJM13	1.5	0.582294	45.2182	90.4457	0.0562	166.98	5.13	NA	0.254126
36	Suossjavri T2	SJM13	2.5	0.440706	45.5716	88.4903	0.06387	158.15	4.79	NA	0.291066
37	Suossjavri T2	SJM13	3.5	0.446619	45.009	87.2706	0.05667	120.25	2.61	NA	0.255066
38	Suossjavri T2	SJM13	4.5	0.755501	47.2405	87.1113	0.060085	172.4	7.43	NA	0.283845
39	Suossjavri T2	SJM13	5.5	NA	49.8993	86.415	0.06597	151.41	4.25	NA	NA
40	Suossjavri T2	SJM13	6.5	0.9239	46.8255	85.9647	0.055005	173.65	4.19	NA	0.257563
41	Suossjavri T2	SJM13	7.5	0.722065	45.4407	87.997	0.04492	141.26	5.3	NA	0.204119
42	Suossjavri T2	SJM13	8.5	0.793713	45.9789	87.1096	0.0414	170.1	4.84	NA	0.190353
43	Suossjavri T2	SJM13	9.5	0.892084	44.2842	88.4167	0.045025	111.18	3.36	NA	0.19939
44	Suossjavri T2	SJM13	10.5	1.4574	47.8175	88.0305	0.067405	180.01	5.29	NA	0.322314
45	Suossjavri T2	SJM13	11.5	1.15804	45.826	88.4484	0.051225	200.04	4.96	NA	0.234743
46	Suossjavri T2	SJM13	12.5	0.969032	43.4277	88.5647	0.090855	121.28	5.21	NA	0.394562
47	Suossjavri T2	SJM13	13.5	1.23165	43.1114	88.4515	0.105875	91.25	2.89	NA	0.456442
48	Suossjavri T2	SJM13	14.5	1.38009	38.5051	81.9336	0.19759	64.99	2.36	NA	0.760822
49	Suossjavri T2	SJM13	15.5	1.316	43.8193	82.9561	0.186925	48.76	2.04	NA	0.819093
50	Suossjavri T2	SJM13	16.5	1.29561	40.4117	76.0227	0.26628	37.42	1.58	NA	1.07608
51	Suossjavri T2	SJM13	17.5	1.29201	49.0463	69.194	0.34257	26.8	2.38	NA	1.68018
52	Suossjavri T2	SJM13	18.5	1.03816	38.4497	56.9686	0.50572	NA	NA	NA	1.94448
53	Suossjavri T2	SJM13	19.5	1.02677	41.8473	38.1585	0.53979	NA	NA	NA	2.25888
54	Suossjavri T2	SJM15	0.5	0.738992	43.3882	89.7664	0.047785	122.5	17.34	NA	0.207331
55	Suossjavri T2	SJM15	1.5	0.634803	43.2691	93.5203	0.051815	214.69	6.9	NA	0.224199
56	Suossjavri T2	SJM15	2.5	0.344862	44.734	93.5072	0.0562	192.66	6.37	NA	0.251405
57	Suossjavri T2	SJM15	3.5	0.396318	43.5191	93.3463	0.041165	176.42	5.49	NA	0.179146
58	Suossjavri T2	SJM15	4.5	0.395011	44.1662	93.3257	0.03745	149.35	9.63	NA	0.165402
59	Suossjavri T2	SJM15	5.5	0.30912	44.0451	93.2644	0.037875	178.55	6.7	NA	0.166821
60	Suossjavri T2	SJM15	6.5	0.506851	44.8473	92.0786	0.03958	138.84	5.48	NA	0.177506
61	Suossjavri T2	SJM15	7.5	0.576572	44.5848	91.479	0.03668	140.07	5.6	NA	0.163537
62	Suossjavri T2	SJM15	8.5	0.558485	43.7387	92.7373	0.03924	139.57	3.95	NA	0.171631
63	Suossjavri T2	SJM15	9.5	0.429067	43.3553	93.0638	0.042305	NA	NA	NA	0.183415
64	Suossjavri T2	SJM15	10.5	0.525924	44.8475	93.2611	0.043705	129.99	4.04	NA	0.196006
65	Suossjavri T2	SJM15	11.5	0.687228	46.7113	93.6146	0.04952	127.63	4.13	NA	0.231314
66	Suossjavri T2	SJM15	12.5	0.600297	42.4435	93.0565	0.04913	148.97	4.8	NA	0.208525
67	Suossjavri T2	SJM15	13.5	0.616924	43.9735	92.6668	0.064025	132.53	5.35	NA	0.281541
68	Suossjavri T2	SJM15	14.5	0.970315	44.5608	92.2352	0.066485	144.75	4.32	NA	0.296262
69	Suossjavri T2	SJM15	15.5	0.714311	42.8739	92.0069	0.07942	105.19	4.85	NA	0.340505
70	Suossjavri T2	SJM15	16.5	0.857511	44.3387	92.2922	0.072745	102.58	4.42	NA	0.322542
71	Suossjavri T2	SJM15	17.5	1.11621	44.4465	91.6166	0.081225	110.47	4.5	NA	0.361017
72	Suossjavri T2	SJM15	18.5	1.05651	44.9941	91.8899	0.0788	163.28	5.62	NA	0.354553
73	Suossjavri T2	SJM15	19.5	1.60663	45.587	90.9732	0.087145	135.36	6.1	NA	0.397268
74	Suossjavri T2	SJM15	20.5	1.15796	43.2136	93.6048	0.06516	126.8	3.53	NA	0.28158
75	Suossjavri T2	SJM15	21.5	0.858986	43.5211	89.3559	0.114195	179.83	6.85	NA	0.496989

## Sheet: Pond Inlet East T1
	Transect	Core	Depth (cm)	N (%)	C (%)	Moisture (%)	Bulk density (g cm-3)	210Pb (Bq kg-1)	210Pb (S.D.)	Median model age (cal. yr BP)	Sample C (kg m-2)
1	Pond Inlet East T1	PIEM0	0.5	0	42.6679	43.9971	0.07825	NA	NA	NA	0.333876
2	Pond Inlet East T1	PIEM0	1.5	0.196911	43.185	45.1426	0.06155	NA	NA	NA	0.265804
3	Pond Inlet East T1	PIEM0	2.5	0.834814	44.2818	51.3391	0.0645	NA	NA	NA	0.285618
4	Pond Inlet East T1	PIEM0	3.5	1.5364	46.4718	70.0792	0.2181	NA	NA	NA	1.01355
5	Pond Inlet East T1	PIEM0	4.5	1.70191	45.919	70.2194	0.1381	NA	NA	NA	0.634142
6	Pond Inlet East T1	PIEM0	5.5	1.92082	44.3175	70.4562	0.202375	NA	NA	NA	0.896875
7	Pond Inlet East T1	PIEM1	0.5	2.20987	45.6266	63.8838	0.03915	407.04	16.18	-69.1	0.178628
8	Pond Inlet East T1	PIEM1	1.5	1.87869	43.0136	68.5862	0.03655	327.21	16.5	-62.7	0.157215
9	Pond Inlet East T1	PIEM1	2.5	2.02575	45.0762	76.1876	0.049875	281.58	11.68	-55.3	0.224818
10	Pond Inlet East T1	PIEM1	3.5	1.42822	45.6548	81.5215	0.061575	139.34	14.36	-48	0.28112
11	Pond Inlet East T1	PIEM1	4.5	0.765518	44.3283	78.7072	0.059375	117.07	5.95	-42.2	0.263199
12	Pond Inlet East T1	PIEM1	5.5	0.834825	44.8304	83.0518	0.102575	99.85	6.04	-34.8	0.459848
13	Pond Inlet East T1	PIEM1	6.5	1.32437	45.1859	80.9406	0.07345	126.44	6.16	-23.8	0.33189
14	Pond Inlet East T1	PIEM1	7.5	0.835108	44.9061	78.0832	0.065575	87.37	6.62	-12.1	0.294472
15	Pond Inlet East T1	PIEM1	8.5	0.704079	43.8566	76.8516	0.0729	73.4	4.07	-0.8	0.319715
16	Pond Inlet East T1	PIEM1	9.5	0.49043	42.689	79.3299	0.0785	57.5	5.45	12.1	0.335109
17	Pond Inlet East T1	PIEM1	10.5	0.618372	43.6586	77.9638	0.08425	54.75	3.16	28.2	0.367824
18	Pond Inlet East T1	PIEM1	11.5	0.364776	41.3908	79.3711	0.0638	36.23	2.35	47.1	0.264073
19	Pond Inlet East T1	PIEM1	12.5	0.428157	40.7896	77.5411	0.080925	32.57	2.15	65.3	0.33009
20	Pond Inlet East T1	PIEM1	13.5	0.438245	39.2795	77.9477	0.0793	19.55	1.58	83.8	0.311487
21	Pond Inlet East T1	PIEM1	14.5	0.840196	37.6539	74.1209	0.077275	49.99	3	102.3	0.29097
22	Pond Inlet East T1	PIEM2	0.5	0.580875	43.6094	67.2496	0.05525	298.18	13.12	-68.4	0.240942
23	Pond Inlet East T1	PIEM2	1.5	0.566083	43.0974	65.1258	0.03395	292.46	12.61	-61.3	0.146316
24	Pond Inlet East T1	PIEM2	2.5	0.379929	43.1522	72.3671	0.041325	212.29	9.61	-55.6	0.178327
25	Pond Inlet East T1	PIEM2	3.5	0.524687	42.4242	75.1664	0.0457	196.5	8.46	-49.9	0.193878
26	Pond Inlet East T1	PIEM2	4.5	0.579466	42.4064	74.8433	0.054175	181.88	5.74	-42.9	0.229737
27	Pond Inlet East T1	PIEM2	5.5	0.923452	43.214	76.3937	0.060975	186.61	9.95	-32.8	0.263498
28	Pond Inlet East T1	PIEM2	6.5	0.867236	42.6136	75.8104	0.048875	218.09	7.66	-16	0.208274
29	Pond Inlet East T1	PIEM2	7.5	1.46929	34.6175	74.5697	0.110075	92.81	3.38	3.4	0.381052
30	Pond Inlet East T1	PIEM3	0.5	0.608436	46.8418	75.5947	0.05155	156.11	7.55	-69.7	0.24147
31	Pond Inlet East T1	PIEM3	1.5	0.318225	44.432	79.4827	0.1053	153.67	8.51	-59.4	0.467869
32	Pond Inlet East T1	PIEM3	2.5	0.412086	43.5332	78.0218	0.1171	107.72	6.1	-42.3	0.509774
33	Pond Inlet East T1	PIEM3	3.5	0.523213	43.8315	86.2087	0.083875	58.32	5.47	-27.2	0.367636
34	Pond Inlet East T1	PIEM3	4.5	0.394071	43.7252	80.5496	0.097325	75.47	2.44	-6.1	0.425555
35	Pond Inlet East T1	PIEM3	5.5	0.427146	43.773	85.7541	0.05875	52.79	4.59	24.8	0.257166
36	Pond Inlet East T1	PIEM3	6.5	0.547359	44.6351	85.607	0.055575	8.47	0.39	44.8	0.24806
37	Pond Inlet East T1	PIEM3	7.5	0.452358	43.9062	84.9896	0.0523	28.77	2.37	62.2	0.22963
38	Pond Inlet East T1	PIEM3	8.5	0.35836	43.3288	82.1295	0.11455	18.23	1.16	87.7	0.496331
39	Pond Inlet East T1	PIEM3	9.5	0.363489	43.0947	81.3341	0.1262	15.84	1.48	114.5	0.543855
40	Pond Inlet East T1	PIEM3	10.5	0.353672	43.6191	82.0689	0.110025	9.91	0.9	141.8	0.479919
41	Pond Inlet East T1	PIEM3	11.5	0.473387	43.6063	81.685	0.0644	10.41	0.92	169.2	0.280824
42	Pond Inlet East T1	PIEM3	12.5	0.776545	46.0277	81.8	0.0817	8.21	0.94	195.8	0.376046
43	Pond Inlet East T1	PIEM3	13.5	1.55007	44.3238	80.2404	0.088775	9.54	1.15	223.1	0.393485
44	Pond Inlet East T1	PIEM3	14.5	1.62219	43.9733	79.8271	0.095675	9.58	0.89	249.9	0.420715
45	Pond Inlet East T1	PIEM3	15.5	1.63696	42.7154	81.4755	0.10395	14.34	1.52	275.1	0.444027
46	Pond Inlet East T1	PIEM3	16.5	1.20997	27.3382	73.9867	0.207775	20.23	0.9	298.3	0.568019
47	Pond Inlet East T1	PIEM3	17.5	1.50512	26.4163	76.4896	0.183375	23.47	1.66	319.8	0.48441
48	Pond Inlet East T1	PIEM3	18.5	1.22218	18.4416	66.4151	0.43725	22.21	0.77	NA	NA
49	Pond Inlet East T1	PIEM4	0.5	0.885774	57.1365	73.6894	0.033125	80.47	3.88	-72.4	0.189265
50	Pond Inlet East T1	PIEM4	1.5	0.724928	43.9377	78.4453	0.036325	77.49	5.72	-72.3	0.159604
51	Pond Inlet East T1	PIEM4	2.5	0.991561	45.8071	83.9523	0.0417	145.3	7.11	-72.1	0.191016
52	Pond Inlet East T1	PIEM4	3.5	0.878191	45.2027	84.4638	0.04335	230.61	8.68	-71.5	0.195954
53	Pond Inlet East T1	PIEM4	4.5	0.784486	44.3083	83.2597	0.054925	218.63	6.57	-70.5	0.243363
54	Pond Inlet East T1	PIEM4	5.5	0.724127	44.041	83.7871	0.0396	232.47	9.82	-69.5	0.174402
55	Pond Inlet East T1	PIEM4	6.5	1.08225	43.1916	83.2673	0.04115	322.83	12.39	-68.2	0.177733
56	Pond Inlet East T1	PIEM4	7.5	0.808109	46.0052	81.2437	0.041775	256.85	11.33	-66.8	0.192187
57	Pond Inlet East T1	PIEM4	8.5	1.23171	43.8435	81.9221	0.045475	448.71	14.52	-64.5	0.199378
58	Pond Inlet East T1	PIEM4	9.5	1.22978	44.4633	80.5941	0.051775	363.93	14.92	-61.2	0.230209
59	Pond Inlet East T1	PIEM4	10.5	1.5076	41.9978	82.2754	0.04705	756.77	20.21	-55.3	0.1976
60	Pond Inlet East T1	PIEM4	11.5	1.62298	38.7333	80.9723	0.08885	676.8	16.1	-39.4	0.344145
61	Pond Inlet East T1	PIEM4	12.5	1.56489	36.5472	79.3366	0.106375	421.81	10.17	-8.7	0.388771
62	Pond Inlet East T1	PIEM4	13.5	1.43396	30.6892	81.7718	0.1054	225.05	6.04	40.8	0.323464
63	Pond Inlet East T1	PIEM4	14.5	1.04829	28.7431	80.3673	0.110125	98.03	2.98	92.9	0.316534
64	Pond Inlet East T1	PIEM4	15.5	1.3039	23.5268	77.8809	0.145925	107.38	3.72	132.1	0.343314
65	Pond Inlet East T1	PIEM4	16.5	1.24465	22.3191	75.4878	0.187175	146.5	3.89	167.2	0.417758

## Sheet: Salmon River T1
	Transect	Core	Depth (cm)	N (%)	C (%)	Moisture (%)	Bulk density (g cm-3)	210Pb (Bq kg-1)	210Pb (S.D.)	Median model age (cal. yr BP)	Sample C (kg m-2)
1	Salmon River T1	SRC	0.5	0.797	40.467	94.7833	0.05925	316.32	7.5	NA	0.239767
2	Salmon River T1	SRC	1.5	1.214	40.354	91.9955	0.108125	431.08	9.21	NA	0.436328
3	Salmon River T1	SRC	2.5	1.375	43.674	89.5722	0.0992	521.08	10.15	NA	0.433246
4	Salmon River T1	SRC	3.5	1.795	28.162	86.9198	0.180625	616.94	11.2	NA	0.508676
5	Salmon River T1	SRC	4.5	1.631	26.93	85.5228	0.2409	525.3	10.18	NA	0.648744
6	Salmon River T1	SRC	5.5	2.212	32.606	88.4362	0.135525	233.03	4.87	NA	0.441893
7	Salmon River T1	SRC	6.5	1.502	22.516	86.4519	0.169825	243.28	5.1	NA	0.382378
8	Salmon River T1	SRC	7.5	2.071	28.04	86.8896	0.18895	135.7	5.1	NA	0.529816
9	Salmon River T1	SRC	8.5	1.941	28.176	86.2239	0.159975	102.1	2	NA	0.450746
10	Salmon River T1	SRC	9.5	2.071	34.239	86.9346	0.190575	104.22	2.97	NA	0.65251
11	Salmon River T1	SRC	10.5	1.875	24.81	84.6409	0.18975	95.59	2.92	NA	0.47077
12	Salmon River T1	SRC	11.5	1.902	27.295	84.6356	0.182275	90.89	2.85	NA	0.49752
13	Salmon River T1	SRC	12.5	1.779	26.943	82.5833	0.2206	88.39	2.18	NA	0.594363
14	Salmon River T1	SRC	13.5	1.926	32.345	84.2313	0.218475	62.47	2.22	NA	0.706657
15	Salmon River T1	SRC	14.5	1.354	22.828	80.4458	0.2272	90.36	2.52	NA	0.518652
16	Salmon River T1	SRC	15.5	1.731	28.822	81.5081	0.22415	82.35	2.18	NA	0.646045
17	Salmon River T1	SRC	16.5	1.567	25.997	80.4431	0.270125	93.56	2.9	NA	0.702244
18	Salmon River T1	SRC	17.5	1.567	28.673	80.5984	0.176875	83.14	2.44	NA	0.507154
19	Salmon River T1	SRC	18.5	1.303	24.776	80.5488	0.19655	79.36	2.29	NA	0.486972
20	Salmon River T1	SRC	19.5	1.352	22.236	78.5396	0.3557	73.85	2.4	NA	0.790935
21	Salmon River T1	SRC	20.5	1.821	27.192	78.7505	0.260875	76.92	2.83	NA	0.709371
22	Salmon River T1	SRC	21.5	1.627	24.576	77.511	0.20935	NA	NA	NA	0.514499
23	Salmon River T1	SRC	22.5	1.593	24.261	75.3157	0.305925	64.18	2.34	NA	0.742205
24	Salmon River T1	SRC	23.5	1.146	19.236	60.4596	0.563075	NA	NA	NA	NA
25	Salmon River T1	SRC	24.5	1.108	15.681	61.1704	0.661675	50.63	1.94	NA	NA
26	Salmon River T1	SRC	25.5	0.706	10.624	43.4684	0.8878	NA	NA	NA	NA
27	Salmon River T1	SRC	26.5	0.166	2.92	31.3947	1.25685	42.82	1.61	NA	NA
28	Salmon River T1	SRC	27.5	0.203	3.725	31.4239	1.05618	NA	NA	NA	NA
29	Salmon River T1	SRC	28.5	0.409	7.622	34.6528	0.8576	32.5	0.93	NA	NA
30	Salmon River T1	SRM5	0.5	NA	24.906	95.2958	0.042375	233.54	7.49	NA	NA
31	Salmon River T1	SRM5	1.5	1.49	38.234	93.5963	0.044975	339.02	7.92	NA	0.171957
32	Salmon River T1	SRM5	2.5	1.277	40.728	92.2159	0.0763	315.29	7.36	NA	0.310755
33	Salmon River T1	SRM5	3.5	1.44	33.653	91.2714	0.06445	163.53	5.18	NA	0.216894
34	Salmon River T1	SRM5	4.5	1.339	30.992	89.7802	0.102525	205.05	4.71	NA	0.317745
35	Salmon River T1	SRM5	5.5	1.489	28.983	87.8621	0.1298	275.54	5.76	NA	0.376199
36	Salmon River T1	SRM5	6.5	1.645	29.822	85.7906	0.121675	211.45	5.21	NA	0.362859
37	Salmon River T1	SRM5	7.5	1.258	22.537	86.9866	0.12245	244.57	6.02	NA	0.275966
38	Salmon River T1	SRM5	8.5	1.406	28.166	86.8444	0.11105	215.91	4.65	NA	0.312783
39	Salmon River T1	SRM5	9.5	1.487	27.421	85.9243	0.155825	146.33	3.62	NA	0.427288
40	Salmon River T1	SRM5	10.5	1.17	25.055	84.167	0.16895	139.64	3.45	NA	0.423304
41	Salmon River T1	SRM5	11.5	1.177	22.685	84.0864	0.16695	168.12	4.28	NA	NA
42	Salmon River T1	SRM5	12.5	1.242	21.612	81.916	0.18075	118.81	3.61	NA	NA
43	Salmon River T1	SRM5	13.5	1.188	18.589	74.596	0.253475	69.11	1.77	NA	NA
44	Salmon River T1	SRM5	14.5	0.991	14.967	63.7279	0.42665	44.44	1.95	NA	NA
45	Salmon River T1	SRM5	15.5	0.388	5.405	47.8819	0.709875	36.83	1.07	NA	NA
46	Salmon River T1	SRM6	0.5	1.155	36.501	91.2749	0.083375	160.11	7.93	NA	0.304327
47	Salmon River T1	SRM6	1.5	1.28	24.068	91.0078	0.10665	180.71	6.13	NA	0.256685
48	Salmon River T1	SRM6	2.5	1.359	25.764	90.71	0.100625	195.23	7.6	NA	0.25925
49	Salmon River T1	SRM6	3.5	1.131	20.093	84.3848	0.1271	180.61	6.99	NA	0.255382
50	Salmon River T1	SRM6	4.5	0.942	19.151	82.2956	0.1674	150.27	5.39	NA	0.320588
51	Salmon River T1	SRM6	5.5	0.856	17.805	81.6138	0.19795	149.74	4.98	NA	0.35245
52	Salmon River T1	SRM6	6.5	0.571	11.925	73.2484	0.253425	73.03	3.24	NA	NA
53	Salmon River T1	SRM6	7.5	0.423	7.668	70.7769	0.418	52.19	2.82	NA	NA
54	Salmon River T1	SRM6	8.5	0.302	5.607	72.7593	0.369725	66.49	3.87	NA	NA
55	Salmon River T1	SRM6	9.5	0.071	1.373	24.3318	1.42695	19.07	1.67	NA	NA
56	Salmon River T1	SRM6	10.5	0	1.105	22.2307	1.5814	19.29	1.91	NA	NA
57	Salmon River T1	SRM7	0.5	1.01052	43.8732	89.8736	0.040855	NA	NA	NA	0.179244
58	Salmon River T1	SRM7	1.5	2.06399	43.8379	87.2688	0.072275	310.735	14.4304	NA	0.316839
59	Salmon River T1	SRM7	2.5	1.67837	44.6991	91.5134	0.07545	269.775	15.4882	NA	0.337254
60	Salmon River T1	SRM7	3.5	1.6515	41.9879	87.3627	0.08745	320.841	15.8028	NA	0.367184
61	Salmon River T1	SRM7	4.5	1.71432	38.3529	85.824	0.078875	221.544	12.9122	NA	0.302508
62	Salmon River T1	SRM7	5.5	1.86363	39.2936	85.9568	0.15285	125.892	7.00861	NA	0.600602
63	Salmon River T1	SRM7	6.5	1.79824	30.2131	82.3489	0.198725	44.6206	1.77543	NA	0.60041
64	Salmon River T1	SRM7	7.5	1.63986	25.8855	79.4771	0.1886	37.9924	1.8184	NA	0.4882
65	Salmon River T1	SRM7	8.5	1.18277	16.8489	65.2599	0.500475	20.9021	1.46774	NA	NA
66	Salmon River T1	SRM7	9.5	0.976573	13.1779	46.8808	0.78125	11.3188	1.102	NA	NA
67	Salmon River T1	SRM7	10.5	0.372227	4.89895	25.6444	1.4143	4.90452	0.446226	NA	NA
68	Salmon River T1	SRM8	0.5	1.209	40.573	73.2615	0.051525	221	9.11	NA	0.209052
69	Salmon River T1	SRM8	1.5	1.073	43.341	79.3003	0.055025	244.92	17.63	NA	0.238484
70	Salmon River T1	SRM8	2.5	0.917	44.491	80.0109	0.07345	116.84	7.4	NA	0.326786
71	Salmon River T1	SRM8	3.5	1.184	44.415	79.4405	0.04575	230.28	15.55	NA	0.203199
72	Salmon River T1	SRM8	4.5	1.38	45.246	80.2396	0.05525	61.51	3.67	NA	0.249984
73	Salmon River T1	SRM8	5.5	1.421	41.913	79.5297	0.077475	69.4	5.53	NA	0.324721
74	Salmon River T1	SRM8	6.5	2.066	46.869	81.4831	0.08315	43.03	2.41	NA	0.389716
75	Salmon River T1	SRM8	7.5	1.707	42.263	82.6733	0.05425	52.74	4.25	NA	0.229277
76	Salmon River T1	SRM8	8.5	1.935	42.632	81.4966	0.081725	43.46	3.04	NA	0.34841
77	Salmon River T1	SRM8	9.5	1.486	36.056	78.7284	0.0823	32.03	2.97	NA	0.296741
78	Salmon River T1	SRM8	10.5	1.779	38.99	79.4593	0.116625	44.68	4.58	NA	0.454721
79	Salmon River T1	SRM8	11.5	1.317	26.193	81.6113	0.0707	33.45	3.2	NA	0.185185
80	Salmon River T1	SRM8	12.5	NA	24.773	83.8719	0.05565	23.44	2.09	NA	NA
81	Salmon River T1	SRM8	13.5	1.23	22.181	81.1981	0.0521	40.11	2.96	NA	0.115563
82	Salmon River T1	SRM8	14.5	1.184	39.26	78.346	0.063625	33.24	2.79	NA	0.249792
83	Salmon River T1	SRM8	15.5	1.313	36.268	82.169	0.0677	22.399	1.87233	NA	0.245534
84	Salmon River T1	SRM9	0.5	1.513	37.499	70.8047	0.100775	NA	NA	NA	0.377896
85	Salmon River T1	SRM9	1.5	0.343	6.348	39.5181	0.437375	NA	NA	NA	NA
86	Salmon River T1	SRM9	2.5	0	1.181	15.8804	1.40995	NA	NA	NA	NA

[truncated: 8 more sheets: Iqalutuut Valley T1, Kissuujaaluk Low T2, Peat Qilaliariak T1, Blomstrand T1, Blomstrand T2, Colesdalen T1, Colesdalen T2, Stuphallet T1]
