# Supplementary material for: Pan‐Arctic Peatlands Have Expanded During Recent Warming
Source: Glob Chang Biol. 2026 Feb 13;32(2):e70684. doi: 10.1111/gcb.70684 (PMC12902909; doi:10.1111/gcb.70684)
Supplement: Supplementary file 2 — Dataset S2: [file GCB-32-e70684-s001.xlsx]

## Sheet: Sheet1
Lab ID	Sample ID	Site	Core	Sample Depth (cm)	Material Dated	Radiocarbon Age BP	F14C	Calibrated Date cal. BP (95% Confidence)
UBA-52355	APM0-4.5	Angela's Paradise	APM0	4.5	Picked macrofossils	-699.6±27	1.091±0.0037	-2 - -55
UBA-52356	APM1-16.5	Angela's Paradise	APM1	16.5	Picked macrofossils	160±26	0.9803±0.0032	286- -2
UBA-52357	APM2-12.5	Angela's Paradise	APM2	12.5	Picked macrofossils	-740±26	1.0965±0.0036	-4 - -55
UBA-52358	APM3-7.5	Angela's Paradise	APM3	7.5	Picked macrofossils	-3502±17	1.5465±0.0032	-14 - -24
UBA-52359	APM5-7.5	Angela's Paradise	APM5	7.5	Picked macrofossils	-954±21	1.1261±0.003	-37 - -49
UOC-15022	BSM1.11	Blomstrand	BSM1	10.5	Picked macrofossils	158±33	0.9805±0.0041	287- -2
UOC-15027	BSM10.7	Blomstrand	BSM10	6.5	Picked macrofossils	62±32	0.9923±0.0039	258-32
UOC-15028	BSM16.25	Blomstrand	BSM16	25.5	Picked macrofossils	651±34	0.9221±0.0039	670-555
UOC-15031	BSM18.14	Blomstrand	BSM18	14.5	Picked macrofossils	433±34	0.9476±0.004	531-331
UOC-15032	BSM20.7	Blomstrand	BSM20	6.5	Picked macrofossils	600±32	0.928±0.0037	651-541
UOC-15033	BSM22.6	Blomstrand	BSM22	5.5	Picked macrofossils	Modern	1.2187±0.0046	-6 - -39
UOC-15023	BSM3.12	Blomstrand	BSM3	11.5	Picked macrofossils	Modern	1.0279±0.0043	-1 - -69
UOC-15024	BSM5.8	Blomstrand	BSM5	7.5	Picked macrofossils	184±32	0.9774±0.0039	300- -4
UOC-15025	BSM6.7	Blomstrand	BSM6	6.5	Picked macrofossils	Modern	1.0045±0.0043	238- - 69
UOC-15026	BSM8.7	Blomstrand	BSM8	6.5	Picked macrofossils	Modern	1.0784±0.0044	-3 - -59
UOC-15045	CDM1.15	Colesdalen	CDM1	14.5	Picked macrofossils	126±43	0.9844±0.0042	276-6
UBA-51691	CDM11-6.5	Colesdalen	CDM11	6.5	Picked macrofossils	Modern	1.5355±0.004	-14 - -24
UBA-51692	CDM13-9.5	Colesdalen	CDM13	9.5	Picked macrofossils	Modern	1.0783±0.0028	-2 - -59
UOC-15048	CDM15.14	Colesdalen	CDM15	13.5	Bulk organic sediments	334±34	0.9592±0.0041	476-310
UOC-15049	CDM17.4	Colesdalen	CDM17	4.5	Picked macrofossils	Modern	1.1095±0.0046	-6 - -54
UBA-51688	CDM3-7.5	Colesdalen	CDM3	7.5	Picked macrofossils	Modern	1.2538±0.0029	-6 - -35
UOC-15046	CDM5.14	Colesdalen	CDM5	13.5	Picked macrofossils	128±32	0.9842±0.0039	275-7
UBA-51689	CDM5-10.5	Colesdalen	CDM5	10.5	Picked macrofossils	133±23	0.9835±0.0029	275-7
UBA-51690	CDM7-9.5	Colesdalen	CDM7	9.5	Picked macrofossils	195±23	0.9761±0.0028	295- -4
UOC-15047	CDM9.6	Colesdalen	CDM9	5.5	Picked macrofossils	Modern	1.1165±0.0046	-6 - -51
UBA-52534	IQM1-7.5	Iqalutuut Valley	IQM1	7.5	Picked macrofossils	-238.4±23	1.0314±0.003	-1 - -69
UBA-52535	IQM3-6.5	Iqalutuut Valley	IQM3	6.5	Picked macrofossils	-198±23	1.0249±0.0029	-3- -69
UBA-52536	IQM5-8.5	Iqalutuut Valley	IQM5	8.5	Picked macrofossils	-306±23	1.0388±0.003	-1 - -65
UBA-53537	IQM7-7.5	Iqalutuut Valley	IQM7	7.5	Picked macrofossils	-427±22	1.0546±0.0029	-3 - -64
UBA-52150	KBM10-8.5	Karlebotn	KBM10	8.5	Bulk organic sediments	81±26	0.99±0.0032	258-32
UBA-52151	KBM11-7.5	Karlebotn	KBM11	7.5	Bulk organic sediments	1500±28	0.8296±0.0029	1411-1309
UBA-52144	KBM1-2.5	Karlebotn	KBM1	2.5	Bulk organic sediments	425±24	0.9485±0.0029	522-340
UBA-52152	KBM13-23.5	Karlebotn	KBM13	23.5	Bulk organic sediments	2056±26	0.7742±0.0025	2103-1932
UBA-52153	KBM15-23.5	Karlebotn	KBM15	23.5	Bulk organic sediments	2715±31	0.7132±0.0028	2867-2757
UBA-52145	KBM2-8.5	Karlebotn	KBM2	8.5	Bulk organic sediments	317±24	0.961±0.0029	458-306
UBA-52146	KBM3-10.5	Karlebotn	KBM3	10.5	Bulk organic sediments	110±27	0.9864±0.0033	268-14
UBA-52147	KBM5-12.5	Karlebotn	KBM5	12.5	Bulk organic sediments	860±25	0.8985±0.0028	897-690
UBA-52148	KBM7-11.5	Karlebotn	KBM7	11.5	Bulk organic sediments	121±23	0.985±0.0028	268-14
UBA-52149	KBM9-12.5	Karlebotn	KBM9	12.5	Bulk organic sediments	1323±27	0.8482±0.0029	1298-1176
UBA-52361	KLM0-8.5	Kissuujaaluk Low	KLM0	8.5	Picked macrofossils	-1160±22	1.1554±0.0031	-8 - -44
UBA-52366	KLM-1-7.5	Kissuujaaluk Low	KLM-1	7.5	Picked macrofossils	2267±27	0.7542±0.0025	2345-2157
UBA-52362	KLM2-11.5	Kissuujaaluk Low	KLM2	11.5	Picked macrofossils	56±25	0.993±0.003	256-34
UBA-52368	KLM3-19.5	Kissuujaaluk Low	KLM3	19.5	Picked macrofossils	-1752±19	1.2437±0.003	-6 - -37
UBA-52157	KVM10-5.5	Kevo	KVM10	5.5	Bulk organic sediments	Modern	1.0578±0.0034	-3 - -63
UBA-52158	KVM11.14.5	Kevo	KVM11	14.5	Bulk organic sediments	680±29	0.9189±0.0033	675-561
UBA-52159	KVM12-11.5	Kevo	KVM12	11.5	Picked macrofossils	45±23	0.9945±0.0028	255-35
UBA-52160	KVM13-13.5	Kevo	KVM13	13.5	Bulk organic sediments	24±23	0.997±0.0029	254-40
UBA-52365	KVM14-29.5	Kevo	KVM14	29.5	Picked macrofossils	2272±28	0.7542±0.0026	2345-2157
UBA-52154	KVM1-7.5	Kevo	KVM1	7.5	Bulk organic sediments	Modern	1.0584±0.0036	-3 - -63
UBA-53541	KVM3-14.5	Kevo	KVM3	14.5	Bulk organic sediments	217±21	0.9734±0.0026	307 - -4
UBA-52155	KVM5-7.5	Kevo	KVM5	7.5	Picked macrofossils	Modern	1.0202±0.0029	-3 - -69
UBA-51680	KVM7-29.5	Kevo	KVM7	29.5	Picked macrofossils	62±35	0.9923±0.0043	260-29
UBA-52156	KVM9-27.5	Kevo	KVM9	27.5	Picked macrofossils	618±22	0.926±0.0026	650-552
UBA-52164	PIEM0	Pond Inlet East	PIEM0	5.5	Bulk organic sediments	394±28	0.9521±0.0034	510-324
UBA-52166	PIEM1-14.5	Pond Inlet East	PIEM1	14.5	Picked macrofossils	97±23	0.988±0.0028	259-31
UBA-52370	PIEM2-7.5	Pond Inlet East	PIEM2	7.5	Bulk organic sediments	284±46	0.9652±0.0055	479 - -4
UBA-52371	PIEM3-17.5	Pond Inlet East	PIEM3	17.5	Bulk organic sediments	306±26	0.9626±0.0032	456-301
UBA-52167	PIEM4-16.5	Pond Inlet East	PIEM4	16.5	Picked macrofossils	200±23	0.9754±0.0028	298- -4
UBA-52360	PQM0-2.5	Peat Qilaliariak	PQM0	2.5	Picked macrofossils	-273±23	1.0345±0.003	-2 - -67
UBA-52168	PQM3-8.5	Peat Qilaliariak	PQM3	8.5	Picked macrofossils	84±23	0.9896±0.0028	257-33
UBA-52169	PQM5-7.5	Peat Qilaliariak	PQM5	7.5	Picked macrofossils	742±25	0.9118±0.0028	722-655
UBA-52170	PQM6-7.5	Peat Qilaliariak	PQM6	7.5	Picked macrofossils	30±24	0.9963±0.0029	254-40
UBA-50605	PQM7-14.5	Peat Qilaliariak	PQM7	14.5	Picked macrofossils	174±25	0.9786±0.003	290- -4
UOC-15034	SHM1.2	Stuphallet	SHM1	1.5	Picked macrofossils	Modern	1.0216±0.0042	-2 - -69
UOC-15043	SHM10.6	Stuphallet	SHM10	6.5	Picked macrofossils	Modern	1.2141±0.0049	-6 - -39
UOC-15044	SHM11.2	Stuphallet	SHM11	1.5	Picked macrofossils	Modern	1.0578±0.004	-3 - -63
UOC-15035	SHM2.2	Stuphallet	SHM2	1.5	Picked macrofossils	Modern	1.0734±0.0045	-3 - -59
UOC-15036	SHM3.3	Stuphallet	SHM3	3.5	Picked macrofossils	Modern	1.2278±0.0051	-7 - -39
UOC-15037	SHM4.7	Stuphallet	SHM4	7.5	Picked macrofossils	642.1±44	0.9232±0.005	669-551
UOC-15038	SHM5.9	Stuphallet	SHM5	9.5	Picked macrofossils	195.5±34	0.976±0.0042	305 - -4
UOC-15039	SHM6.12	Stuphallet	SHM6	12.5	Picked macrofossils	354±33	0.9569±0.004	-392-315
UOC-15040	SHM7.8	Stuphallet	SHM7	8.5	Picked macrofossils	Modern	1.0004±0.0041	255-69
UOC-15041	SHM8.10	Stuphallet	SHM8	9.5	Picked macrofossils	129±32	0.9841±0.0039	276-7
UOC-15042	SHM9.8	Stuphallet	SHM9	8.5	Picked macrofossils	Modern	1.0345±0.0042	-2- -68
UBA-52162	SJM10-4.5	Suossjavri	SJM10	4.5	Bulk organic sediments	Modern	1.0523±0.0034	-3 - -64
UBA-52363	SJM11-9.5	Suossjavri	SJM11	9.5	Picked macrofossils	-112.5±22	1.0141±0.028	451-69
UBA-51685	SJM12-15.5	Suossjavri	SJM12	15.5	Picked macrofossils	Modern	1.4134±0.004	-20 - -30
UBA-51686	SJM13-19.5	Suossjavri	SJM13	19.5	Picked macrofossils	Modern	1.024±0.0041	-2 - -69
UBA-51687	SJM15-21.5	Suossjavri	SJM15	21.5	Picked macrofossils	Modern	1.0907±0.0028	-2 - -55
UBA-53539	SJM2-12.5	Suossjavri	SJM2	12.5	Bulk organic sediments	378±26	0.9541±0.031	773- -69
UBA-52161	SJM3-8.5	Suossjavri	SJM3	8.5	Bulk organic sediments	693±26	0.9173±0.003	679-564
UBA-51681	SJM5-14.5	Suossjavri	SJM5	14.5	Picked macrofossils	Modern	1.0186±0.0045	-1 - -69
UBA-52372	SJM7-12.5	Suossjavri	SJM7	12.5	Bulk organic sediments	1249±24	0.856±0.0026	1275-1074
UBA-52364	SJM9-21.5	Suossjavri	SJM9	21.5	Picked macrofossils	125±25	0.9845±0.003	270-10
UBA-53540	SRM5-10.5	Salmon River	SRM5	10.5	Bulk organic sediments	-1272±18	1.1716±0.0027	-8 - -44
UBA-52367	SRM6-5.5	Salmon River	SRM6	5.5	Picked macrofossils	-751±20	1.098±0.0028	-5 - -55
UBA-52373	SRM7-7.5	Salmon River	SRM7	7.5	Bulk organic sediments	174±26	0.9786±0.0032	290 - -4
UBA-52374	SRM8-15.5	Salmon River	SRM8	15.5	Bulk organic sediments	52±36	0.9935±0.0044	259-31
UBA-52533	SRM9-0.5	Salmon River	SRM9	0.5	Picked macrofossils	-1029±21	1.1367±0.003	-8 - -49
